# Supplementary material for: Development and evaluation of new mask protocols for gene expression profiling in humans and chimpanzees
Source: BMC Bioinformatics. 2009 Mar 5;10:77. doi: 10.1186/1471-2105-10-77 (PMC2660304; doi:10.1186/1471-2105-10-77)
Supplement: Additional file 3 — Rates of evolution for U133Plus2 microarray probe sets based on their corresponding single RefSeq ID. The rates of evolution for U133Plus2 microarray probe sets based on their corresponding single RefSeq ID are provided. [file 1471-2105-10-77-S3.xls]

## Sheet: Additional_File_3
Additional File 3. Rates of evolution for U133Plus2 microarray probe sets based on their corresponding single RefSeq ID.
		CHIMPANZEE											HUMAN
Probe Set ID	RefSeq	Model#	LnL M1	branch	t	N	S	dN/dS	dN	dS	N*dN	S*dS	Model#	LnL M1	branch	t	N	S	dN/dS	dN	dS	N*dN	S*dS		Notes:
65472_at	NM_001013649	2	-1314.7	12..2	0.007	321.1	107.9	999	0.0031	0	1	0	2	-1314.7	12..1	0.007	321.1	107.9	999	0.0031	0	1	0		Calculations are based on a ten species multiple sequence alignment as described in reference 34
64064_at	NM_018384	2	-2616.29	9..2	0.013	568.7	157.3	999	0.0055	0	3.1	0	2	-2616.29	9..1	0.008	568.7	157.3	0.2944	0.0018	0.0063	1.1	1		Refseq#=NCBI ID (some of these need to be updated).
62212_at	NM_024097	2	-1834.19	14..2	0.004	344	136	999	0.0016	0	0.6	0	2	-1834.19	14..1	0.009	344	136	0.1901	0.0014	0.0074	0.5	1		Model#=refers to the starting omega value for the best run.
59999_at	NM_017902	1	-3793.61	16..2	0.003	780.9	251.1	999	0.0013	0	1	0	1	-3793.61	16..1	0.015	780.9	251.1	0.4555	0.0038	0.0084	3	2.1		LnL M1=the likelihood of the "free ratio" in which omega (i.e. dN/dS) is allowed to vary on each branch
57163_at	NM_022821	1	-3447.93	16..2	0.004	588.7	200.3	999	0.0017	0	1	0	1	-3447.93	16..1	0.004	588.7	200.3	0.0001	0	0.0053	0	1.1		t= the branch length (all sites)
53987_at	NM_020850	1	-4935.59	16..2	0.007	949.6	298.4	999	0.0031	0	2.9	0	1	-4935.59	16..1	0.005	949.6	298.4	0.2869	0.001	0.0036	1	1.1		N=the # of nonsynonymous sites in the gene
48825_at	NM_016162	1	-2435.11	16..2	0.004	539	166	999	0.0018	0	1	0	1	-2435.11	16..1	0.004	539	166	0.0001	0	0.0063	0	1		S = the number of synonymous sites in the gene
48808_at	NM_000791	2	-1874.11	14..2	0.006	370.3	136.7	999	0.0027	0	1	0	2	-1874.11	14..1	0	370.3	136.7	0.0001	0	0	0	0		dN/dS = the ratio of nonsynonymous to synonymos substitutions on a per site basis
44146_at	NM_012384	1	-2998.74	16..2	0	500.8	162.2	999	0	0	0	0	1	-2998.74	16..1	0.019	500.8	162.2	0.0001	0	0.0265	0	4.3		dN= nonsynonymous subs. per nonsynonymous site on the human lineage (after divergence from chimp lineage) for each Refseq
39966_at	NM_006574	2	-5576.71	14..2	0.002	962.3	306.7	999	0.001	0	1	0	2	-5576.71	14..1	0.007	962.3	306.7	0.6203	0.0021	0.0034	2	1		dN= synonymous subs. per synonymous site on the human lineage for each Refseq
39249_at	NM_004925	2	-2644.31	14..2	0.008	518.7	186.3	999	0.0038	0	2	0	2	-2644.31	14..1	0.009	518.7	186.3	0.0001	0	0.0113	0	2.1		N*dN = inferred numbers of nonsynonymous substitution on that branch
39248_at	NM_004925	2	-2644.31	14..2	0.008	518.7	186.3	999	0.0038	0	2	0	2	-2644.31	14..1	0.009	518.7	186.3	0.0001	0	0.0113	0	2.1		S*dS = inferred numbers of synonymous substituions on that branch
38703_at	NM_012100	2	-6770.33	16..2	0.005	970.8	310.2	999	0.0021	0	2	0	2	-6770.33	16..1	0.005	970.8	310.2	0.3069	0.001	0.0033	1	1		dN/dS ratios equal to 999 reflect situations where dS equals zero.
35265_at	NM_004860	1	-4743.09	12..2	0.002	1234.7	505.3	999	0.0008	0	1	0	1	-4743.09	12..1	0.003	1234.7	505.3	0.4062	0.0008	0.002	1	1
35254_at	NM_006700	2	-5506.11	10..2	0.006	1249.9	481.1	999	0.0026	0	3.2	0	2	-5506.11	10..1	0.012	1249.9	481.1	2.2112	0.0047	0.0021	5.9	1
33304_at	NM_002201	1	-1728.9	10..2	0.006	424	101	999	0.0024	0	1	0	1	-1728.9	10..1	0	424	101	49.6375	0	0	0	0
32128_at	NM_002988	2	-666.8	10..2	0.017	141.3	38.7	999	0.007	0	1	0	2	-666.8	10..1	0.018	141.3	38.7	999	0.0076	0	1.1	0
31835_at	NM_000412	2	-4254.02	9..2	0.026	822.8	314.2	999	0.012	0	9.9	0	2	-4254.02	9..1	0.014	822.8	314.2	0.2672	0.0026	0.0097	2.1	3.1
244844_at	NM_020662	2	-4350.56	14..2	0.003	815.5	324.5	999	0.0012	0	1	0	2	-4350.56	14..1	0.008	815.5	324.5	0.0001	0	0.0095	0	3.1
244828_x_at	NM_138386	2	-1587.62	10..2	0.005	469.2	127.8	999	0.0021	0	1	0	2	-1587.62	10..1	0.005	469.2	127.8	0.0001	0	0.0084	0	1.1
244804_at	NM_003900	2	-4632.03	14..2	0.003	743.1	258.9	999	0.0013	0	1	0	2	-4632.03	14..1	0.029	743.1	258.9	0.0001	0	0.0371	0	9.6
244782_at	NM_147180	1	-1856.2	12..2	0.006	407.9	96.1	999	0.0024	0	1	0	1	-1856.2	12..1	0	407.9	96.1	0.0001	0	0	0	0
244751_at	NM_174895	2	-995.851	10..2	0.008	267.7	86.3	999	0.0036	0	1	0	2	-995.851	10..1	0.039	267.7	86.3	0.0001	0	0.0532	0	4.6
244710_at	NM_144648	0.5	-7572.33	12..2	0.002	1408.5	502.5	999	0.0007	0	1	0	0.5	-7572.33	12..1	0.013	1408.5	502.5	0.21	0.0021	0.0102	3	5.1
244495_x_at	NM_032933	2	-1151.74	14..2	0.013	167.5	69.5	999	0.0061	0	1	0	2	-1151.74	14..1	0.013	167.5	69.5	999	0.0061	0	1	0
244448_at	NM_198276	2	-2620.39	14..2	0.005	416.9	168.1	999	0.0024	0	1	0	2	-2620.39	14..1	0.011	416.9	168.1	0.3946	0.0024	0.0062	1	1
244442_at	NM_152510	0.5	-2556.25	12..2	0.005	405	138	999	0.0024	0	1	0	0.5	-2556.25	12..1	0.006	405	138	0.0001	0	0.0076	0	1
244324_at	NM_173529	2	-3749.7	10..2	0.003	767.5	228.5	999	0.0013	0	1	0	2	-3749.7	10..1	0.027	767.5	228.5	0.9927	0.0091	0.0092	7	2.1
244246_at	NM_138731	2	-1726.11	14..2	0.006	402	129	999	0.0025	0	1	0	2	-1726.11	14..1	0.011	402	129	0.3204	0.0025	0.0078	1	1
244089_at	NM_002467	2	-4326.01	14..2	0.005	954	213	999	0.0021	0	2	0	2	-4326.01	14..1	0.003	954	213	999	0.0011	0	1	0
243797_at	NM_004226	2	-4073.58	14..2	0.002	779.8	252.2	999	0.001	0	0.8	0	2	-4073.58	14..1	0.013	779.8	252.2	0.1172	0.0015	0.0129	1.2	3.3
243764_at	NM_182607	2	-3492.23	10..2	0.007	710.4	282.6	999	0.0033	0	2.4	0	2	-3492.23	10..1	0.005	710.4	282.6	999	0.0024	0	1.7	0
243621_at	NM_173847	0.5	-607.703	10..2	0.016	150.7	35.3	999	0.0067	0	1	0	0.5	-607.703	10..1	0	150.7	35.3	0.0001	0	0	0	0
243570_at	NM_014752	2	-1046.85	16..2	0.01	222.7	83.3	999	0.0046	0	1	0	2	-1046.85	16..1	0	222.7	83.3	0.0001	0	0	0	0
243477_at	NM_031482	2	-2527.31	13..2	0.005	449.3	156.7	999	0.0022	0	1	0	2	-2527.31	13..1	0.005	449.3	156.7	0.0001	0	0.0068	0	1.1
243438_at	NM_018945	1	-2941.09	16..2	0.007	587.3	219.7	999	0.0034	0	2	0	1	-2941.09	16..1	0.016	587.3	219.7	0.0001	0	0.0193	0	4.2
243268_at	NM_212555	2	-778.25	9..2	0.014	162.5	56.5	999	0.0061	0	1	0	2	-778.25	9..1	0.014	162.5	56.5	0.0001	0	0.0176	0	1
243196_s_at	NM_006700	2	-5506.11	10..2	0.006	1249.9	481.1	999	0.0026	0	3.2	0	2	-5506.11	10..1	0.012	1249.9	481.1	2.2112	0.0047	0.0021	5.9	1
243094_at	NM_001010897	1	-568.112	16..2	0.048	147.7	44.3	999	0.0209	0	3.1	0	1	-568.112	16..1	0	147.7	44.3	0.9735	0	0	0	0
243047_at	NM_019057	2	-4461.91	14..2	0.003	758.3	246.7	999	0.0013	0	1	0	2	-4461.91	14..1	0.003	758.3	246.7	0.0001	0	0.0042	0	1
243042_at	NM_198549	2	-5959.01	12..2	0.002	1248	474	999	0.0008	0	1	0	2	-5959.01	12..1	0.007	1248	474	0.0001	0	0.009	0	4.3
242925_at	NM_198085	2	-2620.88	10..2	0.013	638.5	252.5	999	0.0059	0	3.8	0	2	-2620.88	10..1	0.015	638.5	252.5	999	0.0068	0	4.3	0
242900_at	NM_001013620	2	-4712.76	12..2	0.004	997.4	406.6	999	0.002	0	2	0	2	-4712.76	12..1	0.019	997.4	406.6	1.3751	0.007	0.0051	7	2.1
242838_at	NM_024871	2	-1190.66	7..2	0.016	431	130	999	0.0069	0	3	0	2	-1190.66	7..1	0.011	431	130	0.282	0.0022	0.008	1	1
242778_at	NM_004811	0.5	-4102.41	12..2	0.005	840.6	284.4	999	0.0024	0	2	0	0.5	-4102.41	12..1	0.003	840.6	284.4	999	0.0012	0	1	0
242750_at	NM_172250	1	-2670.85	16..2	0.005	416.4	153.6	999	0.0024	0	1	0	1	-2670.85	16..1	0.005	416.4	153.6	0.0001	0	0.0067	0	1
242702_at	NM_172250	1	-2670.85	16..2	0.005	416.4	153.6	999	0.0024	0	1	0	1	-2670.85	16..1	0.005	416.4	153.6	0.0001	0	0.0067	0	1
242656_at	NM_005316	2	-6341.45	16..2	0.002	1202.6	423.4	999	0.0008	0	1	0	2	-6341.45	16..1	0.006	1202.6	423.4	0.1672	0.0008	0.0049	1	2.1
242625_at	NM_080657	2	-4489.29	14..2	0.006	748.3	226.7	999	0.0027	0	2	0	2	-4489.29	14..1	0	748.3	226.7	1.9982	0	0	0	0
242497_at	NM_006700	2	-5506.11	10..2	0.006	1249.9	481.1	999	0.0026	0	3.2	0	2	-5506.11	10..1	0.012	1249.9	481.1	2.2112	0.0047	0.0021	5.9	1
242392_at	NM_152489	2	-1309.27	9..2	0.016	285.4	92.6	999	0.0069	0	2	0	2	-1309.27	9..1	0.008	285.4	92.6	999	0.0034	0	1	0
242372_s_at	NM_181644	2	-4775.88	14..2	0.003	810.6	254.4	999	0.0012	0	1	0	2	-4775.88	14..1	0.014	810.6	254.4	0.0779	0.0012	0.0159	1	4
242370_at	NM_001004346	2	-3751	16..2	0.007	622.9	235.1	999	0.0032	0	2	0	2	-3751	16..1	0.011	622.9	235.1	0.175	0.0016	0.009	1	2.1
242355_at	NM_020825	2	-6763.91	9..2	0.007	1625.7	597.3	999	0.0031	0	5.1	0	2	-6763.91	9..1	0.012	1625.7	597.3	0.2967	0.0025	0.0084	4	5
242308_at	NM_018298	2	-7248.27	16..2	0.002	1190.6	432.4	999	0.0008	0	1	0	2	-7248.27	16..1	0.006	1190.6	432.4	0.0001	0	0.0073	0	3.2
242291_at	NM_019843	1	-8153.8	14..2	0.001	1464.1	557.9	999	0.0007	0	1	0	1	-8153.8	14..1	0.006	1464.1	557.9	0.1205	0.0007	0.0056	1	3.1
242158_at	NM_020144	0.5	-4680.15	16..2	0.004	1057.5	373.5	999	0.002	0	2.1	0	0.5	-4680.15	16..1	0.009	1057.5	373.5	0.3589	0.0019	0.0054	2.1	2
242103_at	NM_153347	1	-2811.12	14..2	0.004	508.1	184.9	999	0.002	0	1	0	1	-2811.12	14..1	0.009	508.1	184.9	0.3633	0.002	0.0055	1	1
242047_at	NM_145307	2	-4191.52	12..2	0.003	778	290	999	0.0013	0	1	0	2	-4191.52	12..1	0.003	778	290	999	0.0013	0	1	0
241894_at	NM_182566	2	-1101.78	11..2	0.011	203.2	72.8	999	0.0049	0	1	0	2	-1101.78	11..1	0.011	203.2	72.8	0.0001	0	0.0138	0	1
241733_at	NM_173529	2	-3749.7	10..2	0.003	767.5	228.5	999	0.0013	0	1	0	2	-3749.7	10..1	0.027	767.5	228.5	0.9927	0.0091	0.0092	7	2.1
241727_x_at	NM_176815	2	-1913.03	14..2	0.006	365.3	138.7	999	0.0027	0	1	0	2	-1913.03	14..1	0.006	365.3	138.7	0.0001	0	0.0075	0	1
241644_at	NM_001031827	2	-748.508	12..2	0.012	201.3	56.7	999	0.005	0	1	0	2	-748.508	12..1	0.012	201.3	56.7	999	0.0051	0	1	0
241550_at	NM_001025290	2	-1033.37	9..2	0.009	250.6	91.4	999	0.004	0	1	0	2	-1033.37	9..1	0	250.6	91.4	0.0001	0	0	0	0
241463_at	NM_004836	0.5	-10018.7	14..2	0.006	1055.8	375.2	999	0.0027	0	2.9	0	#N/A	#N/A	#N/A	#N/A	#N/A	#N/A	#N/A	#N/A	#N/A	#N/A	#N/A
241450_at	NM_001038633	2	-2722.35	12..2	0.004	622	155	999	0.0016	0	1	0	2	-2722.35	12..1	0.012	622	155	0.485	0.0032	0.0067	2	1
241419_at	NM_004308	2	-5446.41	16..2	0.002	989.7	288.3	999	0.001	0	1	0	2	-5446.41	16..1	0.005	989.7	288.3	0.0001	0	0.0072	0	2.1
241412_at	NM_001729	0.5	-1466.31	10..2	0.019	341.3	123.7	999	0.0088	0	3	0	0.5	-1466.31	10..1	0	341.3	123.7	0.2676	0	0	0	0
241383_at	NM_001013624	2	-1017.2	12..2	0.009	223.8	82.2	999	0.0043	0	1	0	2	-1017.2	12..1	0.02	223.8	82.2	0.3263	0.0043	0.0131	1	1.1
241360_at	NM_025004	0.5	-3761.97	10..2	0.003	708.4	278.6	999	0.0014	0	1	0	0.5	-3761.97	10..1	0.012	708.4	278.6	0.4124	0.0029	0.0071	2.1	2
241201_at	NM_020894	2	-1544.44	11..2	0.025	248.4	87.6	999	0.0113	0	2.8	0	2	-1544.44	11..1	0.018	248.4	87.6	0.332	0.004	0.012	1	1
241032_at	NM_052855	2	-2176.77	12..2	0.005	439.9	208.1	999	0.0023	0	1	0	2	-2176.77	12..1	0.005	439.9	208.1	999	0.0023	0	1	0
240808_at	NM_001984	2	-3496.71	16..2	0.004	634	212	999	0.0016	0	1	0	2	-3496.71	16..1	0.019	634	212	0.0001	0	0.0257	0	5.4
240668_s_at	NM_001010897	1	-568.112	16..2	0.048	147.7	44.3	999	0.0209	0	3.1	0	1	-568.112	16..1	0	147.7	44.3	0.9735	0	0	0	0
240667_at	NM_001010897	1	-568.112	16..2	0.048	147.7	44.3	999	0.0209	0	3.1	0	1	-568.112	16..1	0	147.7	44.3	0.9735	0	0	0	0
240592_at	NM_153686	2	-1983.04	14..2	0.009	503.4	156.6	999	0.0039	0	2	0	2	-1983.04	14..1	0	503.4	156.6	0.0001	0	0	0	0
240583_at	NM_003831	2	-2680.68	14..2	0.003	636.2	215.8	999	0.0015	0	1	0	2	-2680.68	14..1	0	636.2	215.8	0.0001	0	0	0	0
240517_at	NM_000071	0.5	-3195.18	16..2	0.004	581.3	162.7	999	0.0016	0	0.9	0	0.5	-3195.18	16..1	0.014	581.3	162.7	0.0001	0	0.0209	0	3.4
240318_at	NM_001010982	2	-2455.11	10..2	0.004	530.8	189.2	999	0.0019	0	1	0	2	-2455.11	10..1	0.021	530.8	189.2	0.5032	0.0056	0.0112	3	2.1
240280_at	NM_001015072	1	-1193.22	9..2	0.015	288.2	107.8	999	0.0068	0	2	0	1	-1193.22	9..1	0.007	288.2	107.8	999	0.0034	0	1	0
240065_at	NM_152548	2	-2863.53	12..2	0.004	543.8	200.2	999	0.0018	0	1	0	2	-2863.53	12..1	0.02	543.8	200.2	1.4543	0.0075	0.0051	4.1	1
239983_at	NM_173851	2	-2953.28	14..2	0.01	434.1	180.9	999	0.0047	0	2.1	0	2	-2953.28	14..1	0.005	434.1	180.9	999	0.0024	0	1	0
239890_s_at	NM_001010897	1	-568.112	16..2	0.048	147.7	44.3	999	0.0209	0	3.1	0	1	-568.112	16..1	0	147.7	44.3	0.9735	0	0	0	0
239889_at	NM_001010897	1	-568.112	16..2	0.048	147.7	44.3	999	0.0209	0	3.1	0	1	-568.112	16..1	0	147.7	44.3	0.9735	0	0	0	0
239852_at	NM_172250	1	-2670.85	16..2	0.005	416.4	153.6	999	0.0024	0	1	0	1	-2670.85	16..1	0.005	416.4	153.6	0.0001	0	0.0067	0	1
239667_at	NM_000341	1	-9282.97	12..2	0.007	1354.5	445.5	999	0.003	0	4	0	1	-9282.97	12..1	0.013	1354.5	445.5	2.2053	0.0051	0.0023	6.9	1
239562_at	NM_001004346	2	-3751	16..2	0.007	622.9	235.1	999	0.0032	0	2	0	2	-3751	16..1	0.011	622.9	235.1	0.175	0.0016	0.009	1	2.1
239525_at	NM_018704	2	-5824.14	16..2	0.002	885.1	344.9	999	0.0012	0	1	0	2	-5824.14	16..1	0.007	885.1	344.9	0.1984	0.0012	0.0058	1	2
239473_x_at	NM_024871	2	-1190.66	7..2	0.016	431	130	999	0.0069	0	3	0	2	-1190.66	7..1	0.011	431	130	0.282	0.0022	0.008	1	1
239383_at	NM_014455	1	-2413.27	12..2	0.007	625.8	241.2	999	0.0032	0	2	0	1	-2413.27	12..1	0.004	625.8	241.2	0.0001	0	0.0044	0	1.1
239304_at	NM_181644	2	-4775.88	14..2	0.003	810.6	254.4	999	0.0012	0	1	0	2	-4775.88	14..1	0.014	810.6	254.4	0.0779	0.0012	0.0159	1	4
239216_at	NM_053285	2	-2935.06	10..2	0.007	700.7	205.3	999	0.003	0	2.1	0	2	-2935.06	10..1	0.007	700.7	205.3	0.3193	0.0015	0.0047	1	1
239203_at	NM_182597	1	-1325.89	10..2	0.008	266.3	114.7	999	0.0038	0	1	0	1	-1325.89	10..1	0	266.3	114.7	999	0	0	0	0
239172_x_at	NM_199072	2	-2354.6	14..2	0.005	436.4	139.6	999	0.0023	0	1	0	2	-2354.6	14..1	0.017	436.4	139.6	0.0001	0	0.0231	0	3.2
239163_at	NM_003337	2	-1227.4	16..2	0.013	346.8	106.2	999	0.0056	0	2	0	2	-1227.4	16..1	0	346.8	106.2	0.0001	0	0	0	0
239114_at	NM_012139	2	-3259.68	12..2	0.012	541.1	241.9	999	0.0057	0	3.1	0	2	-3259.68	12..1	0.012	541.1	241.9	0.2111	0.0018	0.0087	1	2.1
239087_at	NM_145865	2	-4455.34	12..2	0.01	877.2	340.8	999	0.0047	0	4.1	0	2	-4455.34	12..1	0.012	877.2	340.8	0.5727	0.0034	0.0059	3	2
239038_at	NM_198077	0.5	-1835.47	12..2	0.006	410	124	999	0.0025	0	1	0	0.5	-1835.47	12..1	0.006	410	124	0.0001	0	0.0083	0	1
239004_at	NM_003900	2	-4632.03	14..2	0.003	743.1	258.9	999	0.0013	0	1	0	2	-4632.03	14..1	0.029	743.1	258.9	0.0001	0	0.0371	0	9.6
238984_at	NM_032044	0.5	-1688.07	10..2	0.006	353.1	114.9	999	0.0028	0	1	0	0.5	-1688.07	10..1	0	353.1	114.9	0.0001	0	0	0	0
238886_at	NM_006827	2	-2384.63	14..2	0.005	477.5	164.5	999	0.0021	0	1	0	2	-2384.63	14..1	0.014	477.5	164.5	0.6995	0.0043	0.0061	2.1	1
238862_at	NM_181644	2	-4775.88	14..2	0.003	810.6	254.4	999	0.0012	0	1	0	2	-4775.88	14..1	0.014	810.6	254.4	0.0779	0.0012	0.0159	1	4
238845_at	NM_013309	1	-4308.81	16..2	0.007	593.3	225.7	999	0.0034	0	2	0	1	-4308.81	16..1	0.007	593.3	225.7	0.369	0.0017	0.0046	1	1
238768_at	NM_001013649	2	-1314.7	12..2	0.007	321.1	107.9	999	0.0031	0	1	0	2	-1314.7	12..1	0.007	321.1	107.9	999	0.0031	0	1	0
238762_at	NM_001004346	2	-3751	16..2	0.007	622.9	235.1	999	0.0032	0	2	0	2	-3751	16..1	0.011	622.9	235.1	0.175	0.0016	0.009	1	2.1
238756_at	NM_174942	2	-7469.63	14..2	0.002	1070	394	999	0.0009	0	1	0	2	-7469.63	14..1	0.009	1070	394	0.0001	0	0.0109	0	4.3
238710_at	NM_153347	1	-2811.12	14..2	0.004	508.1	184.9	999	0.002	0	1	0	1	-2811.12	14..1	0.009	508.1	184.9	0.3633	0.002	0.0055	1	1
238693_at	NM_024947	2	-8451.79	14..2	0.001	1724	748	999	0.0006	0	1	0	2	-8451.79	14..1	0.005	1724	748	0.1353	0.0006	0.0043	1	3.2
238662_at	NM_080650	0.5	-2537.22	14..2	0.004	537.1	188.9	999	0.0019	0	1	0	0.5	-2537.22	14..1	0.009	537.1	188.9	0.0001	0	0.0113	0	2.1
238616_at	NM_000320	0.5	-1087.74	14..2	0.021	213.8	80.2	999	0.0095	0	2	0	0.5	-1087.74	14..1	0	213.8	80.2	0.0001	0	0	0	0
238513_at	NM_024081	2	-2533.78	12..2	0.009	467.2	180.8	999	0.0042	0	2	0	2	-2533.78	12..1	0.005	467.2	180.8	0.0001	0	0.0058	0	1.1
238481_at	NM_000900	1	-1141.93	12..2	0.01	225.9	74.1	999	0.0046	0	1	0	1	-1141.93	12..1	0	225.9	74.1	95.6474	0	0	0	0
238475_at	NM_001013620	2	-4712.76	12..2	0.004	997.4	406.6	999	0.002	0	2	0	2	-4712.76	12..1	0.019	997.4	406.6	1.3751	0.007	0.0051	7	2.1
238470_at	NM_033542	0.5	-1422.96	14..2	0.006	369.8	98.2	999	0.0027	0	1	0	0.5	-1422.96	14..1	0	369.8	98.2	0.0001	0	0	0	0
238452_at	NM_001002901	2	-3976.29	11..2	0.003	876.1	293.9	999	0.0011	0	1	0	2	-3976.29	11..1	0.008	876.1	293.9	0.1612	0.0011	0.007	1	2
238448_at	NM_014763	2	-2663.52	12..2	0.004	538.4	190.6	999	0.0018	0	1	0	2	-2663.52	12..1	0	538.4	190.6	1.9172	0	0	0	0
238334_at	NM_138384	2	-2015.08	12..2	0.007	350.8	123.2	999	0.0031	0	1.1	0	2	-2015.08	12..1	0.078	350.8	123.2	1.5016	0.0284	0.0189	10	2.3
238333_s_at	NM_138384	2	-2015.08	12..2	0.007	350.8	123.2	999	0.0031	0	1.1	0	2	-2015.08	12..1	0.078	350.8	123.2	1.5016	0.0284	0.0189	10	2.3
238222_at	NM_182536	1	-2129.39	12..2	0.008	347	121	999	0.0035	0	1.2	0	1	-2129.39	12..1	0.025	347	121	1.0407	0.0083	0.008	2.9	1
238168_at	NM_014220	2	-2061.29	10..2	0.015	419.4	159.6	999	0.0068	0	2.8	0	2	-2061.29	10..1	0.02	419.4	159.6	0.3339	0.0042	0.0126	1.8	2
238076_at	NM_020699	2	-1266.99	16..2	0	255.4	122.6	999	0	0	0	0	2	-1266.99	16..1	0.008	255.4	122.6	0.0001	0	0.008	0	1
237929_at	NM_145272	2	-1157.24	10..2	0.017	282.4	65.6	999	0.0071	0	2	0	2	-1157.24	10..1	0.009	282.4	65.6	0.0001	0	0.0157	0	1
237905_at	NM_181534	2	-4567.96	12..2	0.004	990.8	329.2	999	0.0016	0	1.6	0	2	-4567.96	12..1	0.017	990.8	329.2	0.1689	0.0026	0.0155	2.6	5.1
237831_x_at	NM_172250	1	-2670.85	16..2	0.005	416.4	153.6	999	0.0024	0	1	0	1	-2670.85	16..1	0.005	416.4	153.6	0.0001	0	0.0067	0	1
237781_at	NM_152510	0.5	-2556.25	12..2	0.005	405	138	999	0.0024	0	1	0	0.5	-2556.25	12..1	0.006	405	138	0.0001	0	0.0076	0	1
237620_at	NM_182577	2	-1466.79	10..2	0.006	338.2	123.8	999	0.0029	0	1	0	2	-1466.79	10..1	0.006	338.2	123.8	0.0001	0	0.0081	0	1
237437_s_at	NM_018702	2	-1776.21	14..2	0.007	325.7	97.3	999	0.003	0	1	0	2	-1776.21	14..1	0.008	325.7	97.3	0.0001	0	0.0109	0	1.1
237314_at	NM_145010	2	-1851.54	14..2	0.014	312.7	104.3	999	0.0063	0	2	0	2	-1851.54	14..1	0.029	312.7	104.3	0.3087	0.0063	0.0203	2	2.1
237247_at	NM_201286	1	-4375.03	15..2	0.002	891.4	311.6	999	0.0011	0	1	0	1	-4375.03	15..1	0	891.4	311.6	0.0001	0	0	0	0
237076_at	NM_015331	2	-8157.77	14..2	0.002	1399	524	999	0.0007	0	1	0	2	-8157.77	14..1	0.009	1399	524	0.0001	0	0.0116	0	6.1
237058_x_at	NM_016615	2	-5348.91	16..2	0.002	946.2	283.8	999	0.001	0	1	0	2	-5348.91	16..1	0.008	946.2	283.8	0.1414	0.0011	0.0074	1	2.1
237040_at	NM_152434	2	-9926.22	16..2	0.002	1301	397	999	0.0008	0	1	0	2	-9926.22	16..1	0.016	1301	397	0.2239	0.003	0.0133	3.9	5.3
236816_at	NM_024953	2	-5881.59	14..2	0.005	963.9	344.1	999	0.0021	0	2	0	2	-5881.59	14..1	0.005	963.9	344.1	0.3514	0.001	0.0029	1	1
236767_at	NM_203424	1	-1167.28	10..2	0.009	277	77	999	0.0036	0	1	0	1	-1167.28	10..1	0	277	77	0.0001	0	0	0	0
236534_at	NM_138278	2	-4370.7	14..2	0.003	645.4	275.6	999	0.0016	0	1	0	2	-4370.7	14..1	0.003	645.4	275.6	0.0001	0	0.0036	0	1
236461_at	NM_032604	2	-4212.01	12..2	0.008	753	324	999	0.004	0	3	0	2	-4212.01	12..1	0.017	753	324	999	0.0081	0	6.1	0
236347_at	NM_172250	1	-2670.85	16..2	0.005	416.4	153.6	999	0.0024	0	1	0	1	-2670.85	16..1	0.005	416.4	153.6	0.0001	0	0.0067	0	1
236291_at	NM_002905	2	-2076.59	10..2	0.004	539	208	999	0.0019	0	1	0	2	-2076.59	10..1	0.004	539	208	999	0.0019	0	1	0
236267_at	NM_012279	0.5	-1897.34	12..2	0.01	488.5	144.5	999	0.0042	0	2	0	0.5	-1897.34	12..1	0	488.5	144.5	130.301	0	0	0	0
236214_at	NM_032599	2	-2975.01	10..2	0.016	731.6	249.4	999	0.0071	0	5.2	0	2	-2975.01	10..1	0.019	731.6	249.4	0.6913	0.0056	0.0081	4.1	2
236082_at	NM_198850	2	-1937.37	10..2	0.017	420.7	122.3	999	0.0073	0	3.1	0	2	-1937.37	10..1	0.011	420.7	122.3	999	0.0047	0	2	0
235996_at	NM_007211	2	-3287.42	12..2	0.005	832.9	304.1	999	0.0024	0	2	0	2	-3287.42	12..1	0.003	832.9	304.1	0.0001	0	0.0032	0	1
235970_at	NM_153686	2	-1983.04	14..2	0.009	503.4	156.6	999	0.0039	0	2	0	2	-1983.04	14..1	0	503.4	156.6	0.0001	0	0	0	0
235927_at	NM_003400	0.5	-4915.05	16..2	0.002	1201.1	391.9	999	0.0008	0	1	0	0.5	-4915.05	16..1	0.006	1201.1	391.9	0.0001	0	0.0084	0	3.3
235897_at	NM_016429	1	-1029.91	12..2	0.009	261.4	86.6	999	0.0038	0	1	0	1	-1029.91	12..1	0	261.4	86.6	0.0001	0	0	0	0
235840_at	NM_144597	1	-1547.91	14..2	0.019	227.7	99.3	999	0.0089	0	2	0	1	-1547.91	14..1	0	227.7	99.3	0.0001	0	0	0	0
235753_at	NM_006896	1	-2076.58	16..2	0.005	448.1	94.9	999	0.0022	0	1	0	1	-2076.58	16..1	0.011	448.1	94.9	0.1972	0.0022	0.0111	1	1.1
235751_s_at	NM_182566	2	-1101.78	11..2	0.011	203.2	72.8	999	0.0049	0	1	0	2	-1101.78	11..1	0.011	203.2	72.8	0.0001	0	0.0138	0	1
235747_at	NM_152707	2	-2609.56	12..2	0.004	565.6	232.4	999	0.0017	0	1	0	2	-2609.56	12..1	0.016	565.6	232.4	0.1246	0.0017	0.014	1	3.3
235722_at	NM_018373	2	-1419.11	14..2	0.008	270.6	116.4	999	0.0038	0	1	0	2	-1419.11	14..1	0.008	270.6	116.4	999	0.0037	0	1	0
235709_at	NM_174942	2	-7469.63	14..2	0.002	1070	394	999	0.0009	0	1	0	2	-7469.63	14..1	0.009	1070	394	0.0001	0	0.0109	0	4.3
235684_s_at	NM_144665	0.5	-4878.14	16..2	0.002	1003.5	352.5	999	0.001	0	1	0	0.5	-4878.14	16..1	0.007	1003.5	352.5	0.0001	0	0.0091	0	3.2
235683_at	NM_144665	0.5	-4878.14	16..2	0.002	1003.5	352.5	999	0.001	0	1	0	0.5	-4878.14	16..1	0.007	1003.5	352.5	0.0001	0	0.0091	0	3.2
235677_at	NM_021947	2	-3475.47	12..2	0.003	711.2	293.8	999	0.0016	0	1.2	0	2	-3475.47	12..1	0.006	711.2	293.8	999	0.0026	0	1.8	0
235675_at	NM_176815	2	-1913.03	14..2	0.006	365.3	138.7	999	0.0027	0	1	0	2	-1913.03	14..1	0.006	365.3	138.7	0.0001	0	0.0075	0	1
235670_at	NM_003764	1	-3022.27	12..2	0.003	739.5	118.5	999	0.0013	0	1	0	1	-3022.27	12..1	0.003	739.5	118.5	999	0.0013	0	1	0
235594_at	NM_004757	2	-4102.72	16..2	0.004	569.9	186.1	999	0.0017	0	1	0	2	-4102.72	16..1	0.004	569.9	186.1	0.0001	0	0.0055	0	1
235590_at	NM_018121	2	-7185.04	10..2	0.002	2019.5	695.5	999	0.001	0	2	0	2	-7185.04	10..1	0.011	2019.5	695.5	2.9946	0.0044	0.0015	8.9	1
235557_at	NM_207328	2	-5465.35	10..2	0.022	1021.2	412.8	999	0.0103	0	10.6	0	#N/A	#N/A	#N/A	#N/A	#N/A	#N/A	#N/A	#N/A	#N/A	#N/A	#N/A
235554_x_at	NM_145048	1	-2299.78	13..2	0.005	437.7	156.3	999	0.0023	0	1	0	1	-2299.78	13..1	0.005	437.7	156.3	999	0.0023	0	1	0
235517_at	NM_145048	1	-2299.78	13..2	0.005	437.7	156.3	999	0.0023	0	1	0	1	-2299.78	13..1	0.005	437.7	156.3	999	0.0023	0	1	0
235514_at	NM_152792	2	-2600.48	12..2	0.009	495.7	170.3	999	0.0041	0	2	0	2	-2600.48	12..1	0.009	495.7	170.3	999	0.0041	0	2	0
235481_at	NM_016144	1	-2093.05	14..2	0.006	367.3	142.7	999	0.0027	0	1	0	1	-2093.05	14..1	0.012	367.3	142.7	0.3815	0.0027	0.0072	1	1
235458_at	NM_032782	2	-3047.71	9..2	0.022	531.1	197.9	999	0.0099	0	5.3	0	2	-3047.71	9..1	0.045	531.1	197.9	0.3072	0.0093	0.0303	4.9	6
235415_at	NM_015203	2	-10356.2	12..2	0.001	2256.6	986.4	999	0.0004	0	0.8	0	2	-10356.2	12..1	0.005	2256.6	986.4	0.6763	0.0014	0.0021	3.2	2.1
235377_at	NM_138569	2	-3869.16	12..2	0.006	714	285	999	0.0028	0	2	0	2	-3869.16	12..1	0.015	714	285	0.5852	0.0042	0.0072	3	2.1
235346_at	NM_173794	2	-898.33	16..2	0.011	203.1	69.9	999	0.0048	0	1	0	2	-898.33	16..1	0	203.1	69.9	0.0001	0	0	0	0
235331_x_at	NM_032373	0.5	-1814.71	14..2	0.01	453	132	999	0.0043	0	2	0	0.5	-1814.71	14..1	0	453	132	0.0001	0	0	0	0
235260_s_at	NM_145048	1	-2299.78	13..2	0.005	437.7	156.3	999	0.0023	0	1	0	1	-2299.78	13..1	0.005	437.7	156.3	999	0.0023	0	1	0
235259_at	NM_145048	1	-2299.78	13..2	0.005	437.7	156.3	999	0.0023	0	1	0	1	-2299.78	13..1	0.005	437.7	156.3	999	0.0023	0	1	0
235214_at	NM_001013615	1	-2739.16	14..2	0.018	494.9	156.1	999	0.008	0	4	0	1	-2739.16	14..1	0.005	494.9	156.1	999	0.002	0	1	0
235153_at	NM_145051	0.5	-1864.35	12..2	0.008	433.6	118.4	999	0.0033	0	1.4	0	0.5	-1864.35	12..1	0.009	433.6	118.4	0.1537	0.0013	0.0088	0.6	1
235136_at	NM_139280	1	-1303.94	14..2	0.007	367.9	91.1	999	0.0027	0	1	0	1	-1303.94	14..1	0	367.9	91.1	0.0001	0	0	0	0
235125_x_at	NM_198549	2	-5959.01	12..2	0.002	1248	474	999	0.0008	0	1	0	2	-5959.01	12..1	0.007	1248	474	0.0001	0	0.009	0	4.3
235116_at	NM_005658	2	-2731.47	11..2	0.007	711.3	188.7	999	0.0028	0	2	0	2	-2731.47	11..1	0.01	711.3	188.7	0.0001	0	0.0166	0	3.1
235103_at	NM_002372	2	-6562.72	9..2	0.001	1530.6	563.4	999	0.0006	0	1	0	2	-6562.72	9..1	0.014	1530.6	563.4	0.0426	0.0006	0.0151	1	8.5
235044_at	NM_052954	1	-1610.81	14..2	0.008	287.4	99.6	999	0.0035	0	1	0	1	-1610.81	14..1	0	287.4	99.6	0.0001	0	0	0	0
235026_at	NM_152440	2	-4862.14	16..2	0.002	998.5	318.5	999	0.001	0	1	0	2	-4862.14	16..1	0.005	998.5	318.5	999	0.002	0	2	0
234994_at	NM_052913	2	-6790.2	16..2	0.003	1041.1	383.9	999	0.0012	0	1.2	0	2	-6790.2	16..1	0.013	1041.1	383.9	0.1499	0.0017	0.011	1.7	4.2
234978_at	NM_152313	2	-3152.75	10..2	0.003	653.7	270.3	999	0.0015	0	1	0	2	-3152.75	10..1	0.007	653.7	270.3	0.0001	0	0.0079	0	2.1
234720_s_at	NM_016272	2	-1669.09	14..2	0.006	440.1	102.9	999	0.0024	0	1.1	0	2	-1669.09	14..1	0	440.1	102.9	10.6736	0	0	0	0
234684_s_at	NM_032524	2	-1551.52	11..2	0.008	343.8	61.2	999	0.0032	0	1.1	0	2	-1551.52	11..1	0.008	343.8	61.2	999	0.003	0	1	0
234626_at	NM_001005288	2	-3027.28	10..2	0.013	654.8	275.2	999	0.0063	0	4.1	0	2	-3027.28	10..1	0.013	654.8	275.2	999	0.0059	0	3.9	0
234521_at	NM_001004754	1	-2992.17	12..2	0.007	644.1	273.9	999	0.0032	0	2	0	1	-2992.17	12..1	0	644.1	273.9	0.0001	0	0	0	0
234370_at	NM_182607	2	-3492.23	10..2	0.007	710.4	282.6	999	0.0033	0	2.4	0	2	-3492.23	10..1	0.005	710.4	282.6	999	0.0024	0	1.7	0
234363_at	NM_001005281	2	-2839.93	12..2	0.003	645.5	257.5	999	0.0016	0	1	0	2	-2839.93	12..1	0.003	645.5	257.5	999	0.0016	0	1	0
234338_s_at	NM_145166	0.5	-2720.78	16..2	0.011	637.5	109.5	999	0.0044	0	2.8	0	0.5	-2720.78	16..1	0.005	637.5	109.5	0.0001	0	0.0112	0	1.2
234257_at	NM_022748	2	-11387.1	14..2	0.017	1218.3	416.7	999	0.0074	0	9	0	#N/A	#N/A	#N/A	#N/A	#N/A	#N/A	#N/A	#N/A	#N/A	#N/A	#N/A
233982_x_at	NM_016086	2	-2831.93	9..2	0.019	592.7	196.3	999	0.0086	0	5.1	0	2	-2831.93	9..1	0.023	592.7	196.3	0.0586	0.0016	0.0267	0.9	5.2
233893_s_at	NM_020894	2	-1544.44	11..2	0.025	248.4	87.6	999	0.0113	0	2.8	0	2	-1544.44	11..1	0.018	248.4	87.6	0.332	0.004	0.012	1	1
233795_at	NM_053280	2	-1171.35	10..2	0.007	343.6	106.4	999	0.0029	0	1	0	2	-1171.35	10..1	0.007	343.6	106.4	0.0001	0	0.0098	0	1
233649_at	NM_031303	2	-5687.71	14..2	0.007	973.7	364.3	999	0.0031	0	3	0	2	-5687.71	14..1	0.016	973.7	364.3	0.0615	0.001	0.0168	1	6.1
233644_at	NM_031303	2	-5687.71	14..2	0.007	973.7	364.3	999	0.0031	0	3	0	2	-5687.71	14..1	0.016	973.7	364.3	0.0615	0.001	0.0168	1	6.1
233641_s_at	NM_053279	2	-2038.84	14..2	0	304.4	100.6	999	0	0	0	0	2	-2038.84	14..1	0.007	304.4	100.6	999	0.0032	0	1	0
233630_at	NM_003818	1	-4536.78	16..2	0.005	894.5	302.5	999	0.0022	0	2	0	1	-4536.78	16..1	0.01	894.5	302.5	0.0001	0	0.0135	0	4.1
233543_s_at	NM_139076	1	-2877.99	12..2	0.005	470.2	144.8	999	0.0021	0	1	0	1	-2877.99	12..1	0	470.2	144.8	0.0001	0	0	0	0
233394_at	NM_005596	1	-3042.54	16..2	0.003	708.1	251.9	999	0.0014	0	1	0	#N/A	#N/A	#N/A	#N/A	#N/A	#N/A	#N/A	#N/A	#N/A	#N/A	#N/A
233304_at	NM_005596	1	-3042.54	16..2	0.003	708.1	251.9	999	0.0014	0	1	0	#N/A	#N/A	#N/A	#N/A	#N/A	#N/A	#N/A	#N/A	#N/A	#N/A	#N/A
233178_at	NM_139214	2	-1469.6	8..2	0.007	324.8	122.2	999	0.0031	0	1	0	2	-1469.6	8..1	0.007	324.8	122.2	999	0.003	0	1	0
233122_at	NM_173852	2	-1311	14..2	0.008	306.6	92.4	999	0.0033	0	1	0	2	-1311	14..1	0.007	306.6	92.4	0.0001	0	0.0105	0	1
233083_at	NM_001004346	2	-3751	16..2	0.007	622.9	235.1	999	0.0032	0	2	0	2	-3751	16..1	0.011	622.9	235.1	0.175	0.0016	0.009	1	2.1
233071_at	NM_001010892	2	-5310.75	10..2	0.005	1257.2	470.8	999	0.0021	0	2.7	0	2	-5310.75	10..1	0.008	1257.2	470.8	0.1499	0.001	0.0067	1.3	3.2
232983_s_at	NM_012139	2	-3259.68	12..2	0.012	541.1	241.9	999	0.0057	0	3.1	0	2	-3259.68	12..1	0.012	541.1	241.9	0.2111	0.0018	0.0087	1	2.1
232968_at	NM_145235	1	-2845.28	12..2	0.007	612.4	239.6	999	0.0033	0	2	0	1	-2845.28	12..1	0	612.4	239.6	5.6889	0	0	0	0
232902_s_at	NM_020320	1	-5453.69	12..2	0.002	1251.4	473.6	999	0.0008	0	1	0	1	-5453.69	12..1	0.002	1251.4	473.6	999	0.0008	0	1	0
232901_at	NM_020320	1	-5453.69	12..2	0.002	1251.4	473.6	999	0.0008	0	1	0	1	-5453.69	12..1	0.002	1251.4	473.6	999	0.0008	0	1	0
232862_at	NM_016006	0.5	-4025.68	16..2	0.003	726.8	263.2	999	0.0014	0	1	0	0.5	-4025.68	16..1	0.003	726.8	263.2	999	0.0014	0	1	0
232798_at	NM_033105	2	-2523.49	16..2	0.006	394.2	133.8	999	0.0025	0	1	0	2	-2523.49	16..1	0.006	394.2	133.8	0.0001	0	0.0075	0	1
232761_at	NM_032609	2	-1568.58	10..2	0.006	394.1	103.9	999	0.0025	0	1	0	2	-1568.58	10..1	0.013	394.1	103.9	999	0.0054	0	2.1	0
232753_at	NM_012279	0.5	-1897.34	12..2	0.01	488.5	144.5	999	0.0042	0	2	0	0.5	-1897.34	12..1	0	488.5	144.5	130.301	0	0	0	0
232674_at	NM_033199	2	-1129.25	10..2	0.009	231.5	86.5	999	0.0043	0	1	0	2	-1129.25	10..1	0.009	231.5	86.5	999	0.0043	0	1	0
232650_at	NM_152269	2	-1943.89	10..2	0.005	343.3	124.7	999	0.0024	0	0.8	0	2	-1943.89	10..1	0.015	343.3	124.7	999	0.0067	0	2.3	0
232633_at	NM_021141	2	-3797.47	12..2	0.003	695.3	240.7	999	0.0014	0	1	0	2	-3797.47	12..1	0	695.3	240.7	0.0001	0	0	0	0
232550_at	NM_032604	2	-4212.01	12..2	0.008	753	324	999	0.004	0	3	0	2	-4212.01	12..1	0.017	753	324	999	0.0081	0	6.1	0
232494_at	NM_004391	2	-3898.29	10..2	0.002	886.1	280.9	999	0.0011	0	1	0	2	-3898.29	10..1	0.008	886.1	280.9	0.6653	0.0024	0.0036	2.1	1
232489_at	NM_019083	2	-4297.28	12..2	0.006	1067.3	327.7	999	0.0028	0	3	0	2	-4297.28	12..1	0.006	1067.3	327.7	0.5941	0.0019	0.0031	2	1
232409_x_at	NM_153350	2	-3381.34	14..2	0.003	802.9	220.1	999	0.0012	0	1	0	2	-3381.34	14..1	0.006	802.9	220.1	0.2586	0.0012	0.0047	1	1
232379_at	NM_005414	2	-5463.4	16..2	0.002	923.5	336.5	999	0.0011	0	1	0	2	-5463.4	16..1	0.019	923.5	336.5	0.2015	0.0032	0.0156	2.9	5.3
232361_s_at	NM_012153	2	-3025.71	14..2	0.003	686.3	207.7	999	0.0015	0	1	0	2	-3025.71	14..1	0.003	686.3	207.7	999	0.0015	0	1	0
232360_at	NM_012153	2	-3025.71	14..2	0.003	686.3	207.7	999	0.0015	0	1	0	2	-3025.71	14..1	0.003	686.3	207.7	999	0.0015	0	1	0
232353_s_at	NM_016086	2	-2831.93	9..2	0.019	592.7	196.3	999	0.0086	0	5.1	0	2	-2831.93	9..1	0.023	592.7	196.3	0.0586	0.0016	0.0267	0.9	5.2
232329_at	NM_020850	1	-4935.59	16..2	0.007	949.6	298.4	999	0.0031	0	2.9	0	1	-4935.59	16..1	0.005	949.6	298.4	0.2869	0.001	0.0036	1	1.1
232304_at	NM_020651	2	-3895.9	16..2	0.005	916.5	334.5	999	0.0022	0	2	0	2	-3895.9	16..1	0.021	916.5	334.5	0.0001	0	0.0259	0	8.6
232293_at	NM_153686	2	-1983.04	14..2	0.009	503.4	156.6	999	0.0039	0	2	0	2	-1983.04	14..1	0	503.4	156.6	0.0001	0	0	0	0
232262_at	NM_004278	1	-3234.85	12..2	0.004	542	202	999	0.0019	0	1	0	1	-3234.85	12..1	0	542	202	21.544	0	0	0	0
232258_at	NM_174910	2	-1557.92	12..2	0.013	355.7	112.3	999	0.0058	0	2.1	0	2	-1557.92	12..1	0.006	355.7	112.3	999	0.0028	0	1	0
232213_at	NM_020651	2	-3895.9	16..2	0.005	916.5	334.5	999	0.0022	0	2	0	2	-3895.9	16..1	0.021	916.5	334.5	0.0001	0	0.0259	0	8.6
232178_at	NM_032772	1	-3541.99	12..2	0.002	932.5	297.5	999	0.0011	0	1	0	1	-3541.99	12..1	0.01	932.5	297.5	0.0001	0	0.0136	0	4.1
232157_at	NM_005840	2	-1838.16	14..2	0.006	384.1	107.9	999	0.0027	0	1	0	2	-1838.16	14..1	0.006	384.1	107.9	0.0001	0	0.0093	0	1
232145_at	NM_001013649	2	-1314.7	12..2	0.007	321.1	107.9	999	0.0031	0	1	0	2	-1314.7	12..1	0.007	321.1	107.9	999	0.0031	0	1	0
232087_at	NM_198279	1	-2461.85	12..2	0.005	475.7	127.3	999	0.0022	0	1	0	1	-2461.85	12..1	0	475.7	127.3	1.6534	0	0	0	0
232077_s_at	NM_031477	0.5	-1229.74	16..2	0.016	285.2	71.8	999	0.0067	0	1.9	0	0.5	-1229.74	16..1	0	285.2	71.8	0.0001	0	0	0	0
232071_at	NM_014763	2	-2663.52	12..2	0.004	538.4	190.6	999	0.0018	0	1	0	2	-2663.52	12..1	0	538.4	190.6	1.9172	0	0	0	0
232025_at	NM_004200	0.5	-2970.03	14..2	0.003	821.9	174.1	999	0.0012	0	1	0	0.5	-2970.03	14..1	0.014	821.9	174.1	0.0001	0	0.0258	0	4.5
232018_at	NM_024316	2	-2283.65	10..2	0.008	539.5	207.5	999	0.0039	0	2.1	0	2	-2283.65	10..1	0.019	539.5	207.5	1.4877	0.0071	0.0048	3.8	1
231927_at	NM_007348	2	-5180.91	12..2	0.002	1116.7	434.3	999	0.0009	0	1	0	2	-5180.91	12..1	0.014	1116.7	434.3	0.1506	0.0018	0.0119	2	5.2
231870_s_at	NM_015938	2	-3568.99	16..2	0.003	643.7	223.3	999	0.0015	0	1	0	2	-3568.99	16..1	0	643.7	223.3	0.0001	0	0	0	0
231832_at	NM_003774	2	-4662.87	9..2	0.002	1137.1	383.9	999	0.0009	0	1	0	2	-4662.87	9..1	0.01	1137.1	383.9	0.2156	0.0018	0.0082	2	3.1
231822_at	NM_018704	2	-5824.14	16..2	0.002	885.1	344.9	999	0.0012	0	1	0	2	-5824.14	16..1	0.007	885.1	344.9	0.1984	0.0012	0.0058	1	2
231778_at	NM_005220	2	-2602.03	16..2	0.005	494.4	141.6	999	0.002	0	1	0	2	-2602.03	16..1	0	494.4	141.6	0.0001	0	0	0	0
231772_x_at	NM_022909	2	-2169.1	10..2	0.005	485.8	177.2	999	0.0021	0	1	0	2	-2169.1	10..1	0.019	485.8	177.2	0.4187	0.0045	0.0108	2.2	1.9
231769_at	NM_018438	2	-2469.96	12..2	0.005	515.2	117.8	999	0.0019	0	1	0	2	-2469.96	12..1	0.015	515.2	117.8	0.1101	0.002	0.0177	1	2.1
231734_at	NM_004164	2	-1535.44	14..2	0.008	304.3	88.7	999	0.0034	0	1	0	2	-1535.44	14..1	0.015	304.3	88.7	999	0.0066	0	2	0
231656_x_at	NM_017784	0.5	-2507.54	14..2	0.005	506.4	150.6	999	0.002	0	1	0	0.5	-2507.54	14..1	0.014	506.4	150.6	0.1488	0.002	0.0136	1	2
231591_at	NM_001713	2	-4368.33	14..2	0.005	834.5	329.5	999	0.0024	0	2	0	2	-4368.33	14..1	0.013	834.5	329.5	0.255	0.0024	0.0095	2	3.1
231514_at	NM_032884	2	-3890.78	12..2	0.011	638.6	222.4	999	0.0048	0	3.1	0	2	-3890.78	12..1	0.011	638.6	222.4	0.7726	0.0034	0.0044	2.2	1
231500_s_at	NM_001031827	2	-748.508	12..2	0.012	201.3	56.7	999	0.005	0	1	0	2	-748.508	12..1	0.012	201.3	56.7	999	0.0051	0	1	0
231475_at	NM_153356	2	-3194.05	12..2	0.006	764.3	216.7	999	0.0026	0	2	0	2	-3194.05	12..1	0.009	764.3	216.7	0.1346	0.0013	0.0097	1	2.1
231466_at	NM_032599	2	-2975.01	10..2	0.016	731.6	249.4	999	0.0071	0	5.2	0	2	-2975.01	10..1	0.019	731.6	249.4	0.6913	0.0056	0.0081	4.1	2
231452_at	NM_054108	1	-2015.14	10..2	0.019	474.4	161.6	999	0.0087	0	4.1	0	1	-2015.14	10..1	0.019	474.4	161.6	0.1162	0.0022	0.0188	1	3
231341_at	NM_001008783	2	-3851.96	14..2	0.003	702.3	194.7	999	0.0014	0	1	0	2	-3851.96	14..1	0.014	702.3	194.7	0.0814	0.0014	0.0168	1	3.3
231304_at	NM_147180	1	-1856.2	12..2	0.006	407.9	96.1	999	0.0024	0	1	0	1	-1856.2	12..1	0	407.9	96.1	0.0001	0	0	0	0
231277_x_at	NM_173666	2	-2352.69	14..2	0.005	481.3	187.7	999	0.0021	0	1	0	2	-2352.69	14..1	0	481.3	187.7	1.9898	0	0	0	0
231267_at	NM_173509	2	-1947.92	16..2	0.007	325.4	91.6	999	0.0031	0	1	0	2	-1947.92	16..1	0.007	325.4	91.6	999	0.0031	0	1	0
231248_at	NM_001323	1	-1490.38	10..2	0.007	360.2	83.8	999	0.0027	0	1	0	1	-1490.38	10..1	0	360.2	83.8	0.0001	0	0	0	0
231077_at	NM_001013625	0.5	-1543.81	10..2	0.006	355.1	157.9	999	0.0028	0	1	0	0.5	-1543.81	10..1	0	355.1	157.9	0.0001	0	0	0	0
231050_at	NM_054108	1	-2015.14	10..2	0.019	474.4	161.6	999	0.0087	0	4.1	0	1	-2015.14	10..1	0.019	474.4	161.6	0.1162	0.0022	0.0188	1	3
231045_x_at	NM_170746	2	-886.887	9..2	0.009	260.6	69.4	999	0.0038	0	1	0	2	-886.887	9..1	0	260.6	69.4	0.0001	0	0	0	0
230905_at	NM_018106	1	-3597.38	10..2	0.003	732.1	290.9	999	0.0014	0	1	0	1	-3597.38	10..1	0.03	732.1	290.9	0.4282	0.0072	0.0168	5.3	4.9
230846_at	NM_004857	2	-4536.85	10..2	0.002	874.3	304.7	999	0.0011	0	1	0	2	-4536.85	10..1	0	874.3	304.7	0.0001	0	0	0	0
230832_at	NM_015138	2	-6216.41	16..2	0.002	1284.1	458.9	999	0.0008	0	1	0	2	-6216.41	16..1	0.002	1284.1	458.9	0.0001	0	0.0021	0	1
230678_at	NM_003617	0.5	-2184.08	16..2	0.006	414.1	128.9	999	0.0024	0	1	0	0.5	-2184.08	16..1	0.006	414.1	128.9	999	0.0024	0	1	0
230676_s_at	NM_018279	0.5	-4144.8	16..2	0.004	591.4	236.6	999	0.0017	0	1	0	0.5	-4144.8	16..1	0.007	591.4	236.6	999	0.0034	0	2	0
230656_s_at	NM_032830	2	-7137.9	12..2	0.002	1459.6	553.4	999	0.0009	0	1.3	0	2	-7137.9	12..1	0.007	1459.6	553.4	0.2075	0.0012	0.0057	1.7	3.1
230634_x_at	NM_138422	2	-3056.34	10..2	0.006	765.6	197.4	999	0.0025	0	1.9	0	2	-3056.34	10..1	0.003	765.6	197.4	0.0001	0	0.0056	0	1.1
230615_at	NM_207581	1	-1238.6	10..2	0.02	221.5	90.5	999	0.0095	0	2.1	0	1	-1238.6	10..1	0	221.5	90.5	105.701	0	0	0	0
230536_at	NM_025245	0.5	-3452.31	16..2	0.013	532.6	175.4	999	0.0056	0	3	0	0.5	-3452.31	16..1	0.017	532.6	175.4	0.1028	0.0018	0.0179	1	3.1
230494_at	NM_005415	2	-4213.79	14..2	0.003	822.2	335.8	999	0.0016	0	1.3	0	2	-4213.79	14..1	0.007	822.2	335.8	0.6915	0.0021	0.0031	1.7	1
230469_at	NM_145307	2	-4191.52	12..2	0.003	778	290	999	0.0013	0	1	0	2	-4191.52	12..1	0.003	778	290	999	0.0013	0	1	0
230434_at	NM_001008489	2	-2303.46	11..2	0.008	541.9	166.1	999	0.0036	0	1.9	0	2	-2303.46	11..1	0	541.9	166.1	0.0001	0	0	0	0
230424_at	NM_004772	1	-672.306	10..2	0.015	142.8	52.2	999	0.007	0	1	0	1	-672.306	10..1	0	142.8	52.2	0.0001	0	0	0	0
230398_at	NM_032865	2	-6148.4	10..2	0.005	1452.7	491.3	999	0.0021	0	3	0	2	-6148.4	10..1	0.012	1452.7	491.3	1.5393	0.0046	0.003	6.6	1.5
230384_at	NM_144994	2	-3379.28	12..2	0.003	650.1	234.9	999	0.0015	0	1	0	2	-3379.28	12..1	0.01	650.1	234.9	0.7254	0.0031	0.0042	2	1
230370_x_at	NM_016086	2	-2831.93	9..2	0.019	592.7	196.3	999	0.0086	0	5.1	0	2	-2831.93	9..1	0.023	592.7	196.3	0.0586	0.0016	0.0267	0.9	5.2
230291_s_at	NM_005596	1	-3042.54	16..2	0.003	708.1	251.9	999	0.0014	0	1	0	#N/A	#N/A	#N/A	#N/A	#N/A	#N/A	#N/A	#N/A	#N/A	#N/A	#N/A
230274_s_at	NM_002532	2	-3990.21	10..2	0.005	947.2	414.8	999	0.0026	0	2.4	0	2	-3990.21	10..1	0.008	947.2	414.8	0.3483	0.0017	0.0049	1.6	2
230262_at	NM_015879	2	-3909.33	16..2	0.008	817.4	295.6	999	0.0037	0	3	0	2	-3909.33	16..1	0.025	817.4	295.6	0.5194	0.0066	0.0128	5.4	3.8
230257_s_at	NM_052965	2	-871.024	10..2	0.008	256.7	109.3	999	0.0039	0	1	0	2	-871.024	10..1	0.009	256.7	109.3	0.0001	0	0.0098	0	1.1
230183_at	NM_000127	0.5	-3677.21	16..2	0.005	942.5	338.5	999	0.0021	0	2	0	0.5	-3677.21	16..1	0.002	942.5	338.5	999	0.0011	0	1	0
230109_at	NM_018945	1	-2941.09	16..2	0.007	587.3	219.7	999	0.0034	0	2	0	1	-2941.09	16..1	0.016	587.3	219.7	0.0001	0	0.0193	0	4.2
230101_at	NM_002089	2	-880.593	9..2	0.024	190.1	64.9	999	0.0109	0	2.1	0	2	-880.593	9..1	0.012	190.1	64.9	999	0.0052	0	1	0
230032_at	NM_022353	2	-5395	14..2	0.003	911.7	315.3	999	0.0011	0	1	0	2	-5395	14..1	0.017	911.7	315.3	0.4031	0.0042	0.0104	3.8	3.3
229996_s_at	NM_032373	0.5	-1814.71	14..2	0.01	453	132	999	0.0043	0	2	0	0.5	-1814.71	14..1	0	453	132	0.0001	0	0	0	0
229991_s_at	NM_080737	2	-3200.09	12..2	0.013	709.3	226.7	999	0.0057	0	4	0	2	-3200.09	12..1	0.006	709.3	226.7	0.3147	0.0014	0.0045	1	1
229933_at	NM_152485	2	-1801.42	9..2	0.005	420.5	200.5	999	0.0024	0	1	0	2	-1801.42	9..1	0.01	420.5	200.5	0.4965	0.0025	0.0049	1	1
229797_at	NM_018298	2	-7248.27	16..2	0.002	1190.6	432.4	999	0.0008	0	1	0	2	-7248.27	16..1	0.006	1190.6	432.4	0.0001	0	0.0073	0	3.2
229778_at	NM_030572	2	-1135.46	12..2	0	180	84	999	0	0	0	0	2	-1135.46	12..1	0.012	180	84	999	0.0057	0	1	0
229720_at	NM_004323	2	-1950.74	12..2	0.005	415.7	166.3	999	0.0025	0	1	0	2	-1950.74	12..1	0.01	415.7	166.3	0.0001	0	0.0117	0	1.9
229638_at	NM_024336	0.5	-2867.12	12..2	0.005	803.1	243.9	999	0.0023	0	1.9	0	0.5	-2867.12	12..1	0.017	803.1	243.9	0.546	0.0046	0.0085	3.7	2.1
229616_s_at	NM_001012642	2	-1467.44	14..2	0.009	265.4	97.6	999	0.0039	0	1	0	2	-1467.44	14..1	0	265.4	97.6	52.0173	0	0	0	0
229550_at	NM_020818	0.5	-6653.74	14..2	0.001	1563.4	587.6	999	0.0006	0	1	0	0.5	-6653.74	14..1	0.007	1563.4	587.6	0.0909	0.0006	0.0071	1	4.2
229515_at	NM_002583	2	-1326.52	10..2	0.006	388.2	112.8	999	0.0025	0	1	0	2	-1326.52	10..1	0.012	388.2	112.8	0.274	0.0025	0.0092	1	1
229507_at	NM_203370	2	-2957.68	12..2	0.004	529	236	999	0.0019	0	1	0	2	-2957.68	12..1	0.008	529	236	999	0.0038	0	2	0
229475_at	NM_032858	2	-3915.42	12..2	0.005	939.7	350.3	999	0.0021	0	2	0	2	-3915.42	12..1	0.014	939.7	350.3	0.3568	0.0032	0.0089	3	3.1
229443_at	NM_032340	0.5	-1350.03	14..2	0.008	284.3	81.7	999	0.0035	0	1	0	0.5	-1350.03	14..1	0	284.3	81.7	36.9876	0	0	0	0
229442_at	NM_173529	2	-3749.7	10..2	0.003	767.5	228.5	999	0.0013	0	1	0	2	-3749.7	10..1	0.027	767.5	228.5	0.9927	0.0091	0.0092	7	2.1
229369_at	NM_014312	2	-3026.58	10..2	0.007	640.9	238.1	999	0.0032	0	2	0	2	-3026.58	10..1	0.007	640.9	238.1	0.0001	0	0.0084	0	2
229305_at	NM_024629	2	-3872.42	9..2	0.012	715	242	999	0.0054	0	3.9	0	2	-3872.42	9..1	0.01	715	242	0.1574	0.0014	0.0087	1	2.1
229304_s_at	NM_024629	2	-3872.42	9..2	0.012	715	242	999	0.0054	0	3.9	0	2	-3872.42	9..1	0.01	715	242	0.1574	0.0014	0.0087	1	2.1
229254_at	NM_181644	2	-4775.88	14..2	0.003	810.6	254.4	999	0.0012	0	1	0	2	-4775.88	14..1	0.014	810.6	254.4	0.0779	0.0012	0.0159	1	4
229194_at	NM_032373	0.5	-1814.71	14..2	0.01	453	132	999	0.0043	0	2	0	0.5	-1814.71	14..1	0	453	132	0.0001	0	0	0	0
229170_s_at	NM_145170	2	-9332.82	10..2	0.004	2131.2	847.8	999	0.0019	0	4.1	0	2	-9332.82	10..1	0.007	2131.2	847.8	0.5114	0.0018	0.0036	3.9	3.1
229169_at	NM_145170	2	-9332.82	10..2	0.004	2131.2	847.8	999	0.0019	0	4.1	0	2	-9332.82	10..1	0.007	2131.2	847.8	0.5114	0.0018	0.0036	3.9	3.1
229160_at	NM_152423	2	-4795.29	9..2	0.008	1099	386	999	0.0036	0	3.9	0	2	-4795.29	9..1	0.008	1099	386	0.9889	0.0027	0.0027	3	1.1
229138_at	NM_020367	1	-3996.76	16..2	0.006	737.6	234.4	999	0.0027	0	2	0	1	-3996.76	16..1	0	737.6	234.4	0.0001	0	0	0	0
229126_at	NM_018279	0.5	-4144.8	16..2	0.004	591.4	236.6	999	0.0017	0	1	0	0.5	-4144.8	16..1	0.007	591.4	236.6	999	0.0034	0	2	0
229088_at	NM_006208	2	-4047.93	14..2	0.006	718.3	250.7	999	0.0028	0	2	0	2	-4047.93	14..1	0.01	718.3	250.7	0.0001	0	0.0125	0	3.1
229044_at	NM_001012758	2	-2771.39	10..2	0.022	574.9	265.1	999	0.0107	0	6.2	0	2	-2771.39	10..1	0.014	574.9	265.1	1.4253	0.0053	0.0037	3.1	1
228952_at	NM_006208	2	-4047.93	14..2	0.006	718.3	250.7	999	0.0028	0	2	0	2	-4047.93	14..1	0.01	718.3	250.7	0.0001	0	0.0125	0	3.1
228941_at	NM_001013620	2	-4712.76	12..2	0.004	997.4	406.6	999	0.002	0	2	0	2	-4712.76	12..1	0.019	997.4	406.6	1.3751	0.007	0.0051	7	2.1
228937_at	NM_153218	2	-2985.34	12..2	0.009	546.5	197.5	999	0.0041	0	2.3	0	2	-2985.34	12..1	0.015	546.5	197.5	0.9121	0.0049	0.0053	2.7	1.1
228931_at	NM_016035	2	-2920.11	14..2	0.005	396.5	146.5	999	0.0024	0	1	0	2	-2920.11	14..1	0.017	396.5	146.5	0.6829	0.0049	0.0072	2	1.1
228916_at	NM_152434	2	-9926.22	16..2	0.002	1301	397	999	0.0008	0	1	0	2	-9926.22	16..1	0.016	1301	397	0.2239	0.003	0.0133	3.9	5.3
228891_at	NM_182635	1	-1100.95	10..2	0.02	237.7	74.3	999	0.0087	0	2.1	0	1	-1100.95	10..1	0.02	237.7	74.3	0.3022	0.0042	0.0139	1	1
228874_at	NM_198850	2	-1937.37	10..2	0.017	420.7	122.3	999	0.0073	0	3.1	0	2	-1937.37	10..1	0.011	420.7	122.3	999	0.0047	0	2	0
228733_at	NM_153339	2	-2998.43	10..2	0.019	571.7	196.3	999	0.0085	0	4.8	0	2	-2998.43	10..1	0.029	571.7	196.3	0.0001	0	0.038	0	7.5
228730_s_at	NM_138355	2	-3226.6	12..2	0.004	703.9	238.1	999	0.0017	0	1.2	0	2	-3226.6	12..1	0.009	703.9	238.1	999	0.004	0	2.8	0
228729_at	NM_031966	2	-4550.64	14..2	0.005	811.8	304.2	999	0.0024	0	2	0	2	-4550.64	14..1	0	811.8	304.2	0.0001	0	0	0	0
228708_at	NM_004163	2	-2163.68	14..2	0.005	479.1	168.9	999	0.0021	0	1	0	2	-2163.68	14..1	0	479.1	168.9	0.0001	0	0	0	0
228707_at	NM_194284	2	-1714.24	11..2	0.036	341.2	75.8	999	0.0145	0	4.9	0	2	-1714.24	11..1	0.034	341.2	75.8	0.2516	0.0074	0.0294	2.5	2.2
228706_s_at	NM_194284	2	-1714.24	11..2	0.036	341.2	75.8	999	0.0145	0	4.9	0	2	-1714.24	11..1	0.034	341.2	75.8	0.2516	0.0074	0.0294	2.5	2.2
228704_s_at	NM_194284	2	-1714.24	11..2	0.036	341.2	75.8	999	0.0145	0	4.9	0	2	-1714.24	11..1	0.034	341.2	75.8	0.2516	0.0074	0.0294	2.5	2.2
228684_at	NM_032772	1	-3541.99	12..2	0.002	932.5	297.5	999	0.0011	0	1	0	1	-3541.99	12..1	0.01	932.5	297.5	0.0001	0	0.0136	0	4.1
228665_at	NM_052954	1	-1610.81	14..2	0.008	287.4	99.6	999	0.0035	0	1	0	1	-1610.81	14..1	0	287.4	99.6	0.0001	0	0	0	0
228588_s_at	NM_003337	2	-1227.4	16..2	0.013	346.8	106.2	999	0.0056	0	2	0	2	-1227.4	16..1	0	346.8	106.2	0.0001	0	0	0	0
228542_at	NM_020662	2	-4350.56	14..2	0.003	815.5	324.5	999	0.0012	0	1	0	2	-4350.56	14..1	0.008	815.5	324.5	0.0001	0	0.0095	0	3.1
228468_at	NM_032844	2	-12442.6	16..2	0.006	1597.5	517.5	999	0.0025	0	3.9	0	2	-12442.6	16..1	0.007	1597.5	517.5	0.4462	0.0018	0.0041	3	2.1
228368_at	NM_020809	2	-9647.52	12..2	0.003	1904.7	708.3	999	0.0013	0	2.4	0	2	-9647.52	12..1	0.005	1904.7	708.3	0.4705	0.0014	0.0029	2.6	2.1
228332_s_at	NM_170746	2	-886.887	9..2	0.009	260.6	69.4	999	0.0038	0	1	0	2	-886.887	9..1	0	260.6	69.4	0.0001	0	0	0	0
228331_at	NM_170746	2	-886.887	9..2	0.009	260.6	69.4	999	0.0038	0	1	0	2	-886.887	9..1	0	260.6	69.4	0.0001	0	0	0	0
228330_at	NM_145062	0.5	-5024.57	14..2	0.004	958.5	304.5	999	0.0018	0	1.7	0	0.5	-5024.57	14..1	0.008	958.5	304.5	0.1908	0.0013	0.0069	1.3	2.1
228313_at	NM_016235	2	-4422.21	14..2	0.002	895.5	274.5	999	0.0011	0	0.9	0	2	-4422.21	14..1	0.017	895.5	274.5	0.0001	0	0.0238	0	6.5
228286_at	NM_182625	2	-7276.5	12..2	0.002	1171.2	349.8	999	0.0008	0	1	0	2	-7276.5	12..1	0.01	1171.2	349.8	0.4245	0.0025	0.006	3	2.1
228285_at	NM_153046	2	-3500.81	10..2	0.002	906.4	365.6	999	0.0011	0	1	0	2	-3500.81	10..1	0.007	906.4	365.6	0.1987	0.0011	0.0056	1	2
228268_at	NM_001460	2	-5037.16	12..2	0.001	1020.9	380.1	999	0.0006	0	0.6	0	2	-5037.16	12..1	0.019	1020.9	380.1	0.071	0.0014	0.0196	1.4	7.5
228263_at	NM_181711	0.5	-2020.06	12..2	0.005	474	150	999	0.0021	0	1	0	0.5	-2020.06	12..1	0	474	150	439.776	0	0	0	0
228232_s_at	NM_014312	2	-3026.58	10..2	0.007	640.9	238.1	999	0.0032	0	2	0	2	-3026.58	10..1	0.007	640.9	238.1	0.0001	0	0.0084	0	2
228202_at	NM_002667	2	-482.474	14..2	0.02	103	50	999	0.0098	0	1	0	2	-482.474	14..1	0	103	50	0.0001	0	0	0	0
228192_at	NM_032340	0.5	-1350.03	14..2	0.008	284.3	81.7	999	0.0035	0	1	0	0.5	-1350.03	14..1	0	284.3	81.7	36.9876	0	0	0	0
228162_at	NM_001984	2	-3496.71	16..2	0.004	634	212	999	0.0016	0	1	0	2	-3496.71	16..1	0.019	634	212	0.0001	0	0.0257	0	5.4
228135_at	NM_198077	0.5	-1835.47	12..2	0.006	410	124	999	0.0025	0	1	0	0.5	-1835.47	12..1	0.006	410	124	0.0001	0	0.0083	0	1
228059_x_at	NM_020191	2	-2347.07	12..2	0.012	554.4	186.6	999	0.0054	0	3	0	2	-2347.07	12..1	0.004	554.4	186.6	0.0001	0	0.0057	0	1.1
228044_at	NM_001010897	1	-568.112	16..2	0.048	147.7	44.3	999	0.0209	0	3.1	0	1	-568.112	16..1	0	147.7	44.3	0.9735	0	0	0	0
228015_s_at	NM_030912	0.5	-3911.3	16..2	0.011	853.3	220.7	999	0.0046	0	3.9	0	0.5	-3911.3	16..1	0.006	853.3	220.7	0.2318	0.0011	0.0049	1	1.1
227935_s_at	NM_032373	0.5	-1814.71	14..2	0.01	453	132	999	0.0043	0	2	0	0.5	-1814.71	14..1	0	453	132	0.0001	0	0	0	0
227871_at	NM_000390	0.5	-3290.34	12..2	0.003	678.8	197.2	999	0.0015	0	1	0	0.5	-3290.34	12..1	0.004	678.8	197.2	0.0001	0	0.0054	0	1.1
227808_at	NM_013238	1	-1276.61	16..2	0.012	181.6	73.4	999	0.0056	0	1	0	1	-1276.61	16..1	0.024	181.6	73.4	0.3851	0.0055	0.0143	1	1
227804_at	NM_138463	1	-2695.91	12..2	0.004	533.8	180.2	999	0.0018	0	1	0	1	-2695.91	12..1	0	533.8	180.2	0.0001	0	0	0	0
227789_at	NM_020662	2	-4350.56	14..2	0.003	815.5	324.5	999	0.0012	0	1	0	2	-4350.56	14..1	0.008	815.5	324.5	0.0001	0	0.0095	0	3.1
227703_s_at	NM_080737	2	-3200.09	12..2	0.013	709.3	226.7	999	0.0057	0	4	0	2	-3200.09	12..1	0.006	709.3	226.7	0.3147	0.0014	0.0045	1	1
227667_at	NM_017949	2	-3469.98	12..2	0.006	802.5	235.5	999	0.0025	0	2	0	2	-3469.98	12..1	0.032	802.5	235.5	0.2342	0.0062	0.0265	5	6.2
227641_at	NM_153350	2	-3381.34	14..2	0.003	802.9	220.1	999	0.0012	0	1	0	2	-3381.34	14..1	0.006	802.9	220.1	0.2586	0.0012	0.0047	1	1
227605_at	NM_004757	2	-4102.72	16..2	0.004	569.9	186.1	999	0.0017	0	1	0	2	-4102.72	16..1	0.004	569.9	186.1	0.0001	0	0.0055	0	1
227592_at	NM_153329	1	-7480.74	8..2	0.007	1690.8	712.2	999	0.0031	0	5.3	0	1	-7480.74	8..1	0.037	1690.8	712.2	0.1679	0.005	0.0297	8.4	21.2
227570_at	NM_153347	1	-2811.12	14..2	0.004	508.1	184.9	999	0.002	0	1	0	1	-2811.12	14..1	0.009	508.1	184.9	0.3633	0.002	0.0055	1	1
227478_at	NM_015559	2	-15251.5	16..2	0.001	2486	931	999	0.0004	0	1	0	2	-15251.5	16..1	0.007	2486	931	0.051	0.0004	0.0078	1	7.3
227451_s_at	NM_001031713	2	-2598.18	14..2	0.005	461.7	174.3	999	0.0022	0	1	0	2	-2598.18	14..1	0	461.7	174.3	198.651	0	0	0	0
227450_at	NM_152321	2	-3007.87	10..2	0.021	560.1	249.9	999	0.0103	0	5.8	0	2	-3007.87	10..1	0.012	560.1	249.9	0.2713	0.0023	0.0083	1.3	2.1
227444_at	NM_152583	2	-2191.2	9..2	0.009	495.6	212.4	999	0.0041	0	2.1	0	2	-2191.2	9..1	0.004	495.6	212.4	0.0001	0	0.0046	0	1
227354_at	NM_018440	1	-4873.42	12..2	0.005	897.7	323.3	999	0.0024	0	2.1	0	1	-4873.42	12..1	0.007	897.7	323.3	0.1522	0.001	0.0064	0.9	2.1
227324_at	NM_024876	2	-2810.07	12..2	0.01	675.5	215.5	999	0.0044	0	3	0	2	-2810.07	12..1	0.011	675.5	215.5	0.1423	0.0015	0.0102	1	2.2
227310_at	NM_001126	1	-4568.5	16..2	0.002	928.4	313.6	999	0.0011	0	1	0	1	-4568.5	16..1	0	928.4	313.6	0.0001	0	0	0	0
227286_at	NM_173618	2	-2151.17	12..2	0.004	526.3	190.7	999	0.0019	0	1	0	2	-2151.17	12..1	0.009	526.3	190.7	0.0001	0	0.0107	0	2
227274_at	NM_018373	2	-1419.11	14..2	0.008	270.6	116.4	999	0.0038	0	1	0	2	-1419.11	14..1	0.008	270.6	116.4	999	0.0037	0	1	0
227248_at	NM_024927	2	-6336.69	12..2	0.002	1369.1	526.9	999	0.0007	0	1	0	2	-6336.69	12..1	0.003	1369.1	526.9	0.3647	0.0007	0.0019	1	1
227245_at	NM_024953	2	-5881.59	14..2	0.005	963.9	344.1	999	0.0021	0	2	0	2	-5881.59	14..1	0.005	963.9	344.1	0.3514	0.001	0.0029	1	1
227195_at	NM_032772	1	-3541.99	12..2	0.002	932.5	297.5	999	0.0011	0	1	0	1	-3541.99	12..1	0.01	932.5	297.5	0.0001	0	0.0136	0	4.1
227159_at	NM_032484	2	-4255.71	10..2	0.016	969.4	398.6	999	0.0077	0	7.4	0	2	-4255.71	10..1	0.006	969.4	398.6	0.1652	0.0008	0.0049	0.8	1.9
227157_at	NM_152683	1	-5784.67	11..2	0.009	1175.5	369.5	999	0.004	0	4.7	0	1	-5784.67	11..1	0.008	1175.5	369.5	0.3096	0.0018	0.0058	2.1	2.1
227064_at	NM_052855	2	-2176.77	12..2	0.005	439.9	208.1	999	0.0023	0	1	0	2	-2176.77	12..1	0.005	439.9	208.1	999	0.0023	0	1	0
227063_at	NM_152766	2	-848.573	10..2	0.01	233.6	81.4	999	0.0043	0	1	0	2	-848.573	10..1	0.009	233.6	81.4	0.0001	0	0.012	0	1
227054_at	NM_174928	2	-2715.86	14..2	0.01	428.8	156.2	999	0.0047	0	2	0	2	-2715.86	14..1	0.005	428.8	156.2	999	0.0023	0	1	0
227006_at	NM_033256	2	-574.694	12..2	0.083	109.1	37.9	999	0.0375	0	4.1	0	2	-574.694	12..1	0.022	109.1	37.9	0.0001	0	0.0283	0	1.1
226982_at	NM_012081	2	-5812.73	14..2	0.002	1197	450	999	0.0008	0	1	0	2	-5812.73	14..1	0.007	1197	450	0.1241	0.0008	0.0068	1	3.1
226958_s_at	NM_001001683	1	-1011.84	12..2	0	266.5	84.5	999	0	0	0	0	1	-1011.84	12..1	0	266.5	84.5	999	0	0	0	0
226955_at	NM_152406	2	-8534.62	14..2	0.004	1606.1	475.9	999	0.0017	0	2.7	0	2	-8534.62	14..1	0.003	1606.1	475.9	0.0377	0.0002	0.0042	0.3	2
226907_at	NM_030949	2	-1079.61	16..2	0.01	227.5	69.5	999	0.0044	0	1	0	2	-1079.61	16..1	0.01	227.5	69.5	0.0001	0	0.0148	0	1
226860_at	NM_018279	0.5	-4144.8	16..2	0.004	591.4	236.6	999	0.0017	0	1	0	0.5	-4144.8	16..1	0.007	591.4	236.6	999	0.0034	0	2	0
226839_at	NM_176880	2	-1149.42	10..2	0.008	284.7	108.3	999	0.0036	0	1	0	2	-1149.42	10..1	0.008	284.7	108.3	999	0.0036	0	1	0
226726_at	NM_138799	2	-4095.61	16..2	0.011	611	241	999	0.0049	0	3	0	2	-4095.61	16..1	0.007	611	241	0.0001	0	0.0087	0	2.1
226721_at	NM_181787	2	-5234.99	14..2	0.004	1152.3	428.7	999	0.0017	0	1.9	0	2	-5234.99	14..1	0.006	1152.3	428.7	0.1891	0.0009	0.0049	1.1	2.1
226648_at	NM_017902	1	-3793.61	16..2	0.003	780.9	251.1	999	0.0013	0	1	0	1	-3793.61	16..1	0.015	780.9	251.1	0.4555	0.0038	0.0084	3	2.1
226619_at	NM_014554	0.5	-4583.22	12..2	0.004	991.2	373.8	999	0.002	0	2	0	0.5	-4583.22	12..1	0.029	991.2	373.8	0.762	0.0089	0.0116	8.8	4.3
226614_s_at	NM_053279	2	-2038.84	14..2	0	304.4	100.6	999	0	0	0	0	2	-2038.84	14..1	0.007	304.4	100.6	999	0.0032	0	1	0
226562_at	NM_152455	2	-6772.91	12..2	0.003	1410.4	533.6	999	0.0014	0	2	0	2	-6772.91	12..1	0.005	1410.4	533.6	0.7439	0.0014	0.0019	2	1
226538_at	NM_002372	2	-6562.72	9..2	0.001	1530.6	563.4	999	0.0006	0	1	0	2	-6562.72	9..1	0.014	1530.6	563.4	0.0426	0.0006	0.0151	1	8.5
226527_at	NM_015203	2	-10356.2	12..2	0.001	2256.6	986.4	999	0.0004	0	0.8	0	2	-10356.2	12..1	0.005	2256.6	986.4	0.6763	0.0014	0.0021	3.2	2.1
226521_s_at	NM_139076	1	-2877.99	12..2	0.005	470.2	144.8	999	0.0021	0	1	0	1	-2877.99	12..1	0	470.2	144.8	0.0001	0	0	0	0
226508_at	NM_024947	2	-8451.79	14..2	0.001	1724	748	999	0.0006	0	1	0	2	-8451.79	14..1	0.005	1724	748	0.1353	0.0006	0.0043	1	3.2
226500_at	NM_145166	0.5	-2720.78	16..2	0.011	637.5	109.5	999	0.0044	0	2.8	0	0.5	-2720.78	16..1	0.005	637.5	109.5	0.0001	0	0.0112	0	1.2
226486_at	NM_182501	2	-2552.65	10..2	0.009	518.2	201.8	999	0.0039	0	2	0	2	-2552.65	10..1	0.004	518.2	201.8	999	0.002	0	1	0
226484_at	NM_145166	0.5	-2720.78	16..2	0.011	637.5	109.5	999	0.0044	0	2.8	0	0.5	-2720.78	16..1	0.005	637.5	109.5	0.0001	0	0.0112	0	1.2
226326_at	NM_032373	0.5	-1814.71	14..2	0.01	453	132	999	0.0043	0	2	0	0.5	-1814.71	14..1	0	453	132	0.0001	0	0	0	0
226321_at	NM_198273	1	-3474.17	14..2	0.003	644.1	210.9	999	0.0015	0	1	0	1	-3474.17	14..1	0.007	644.1	210.9	0.2965	0.0015	0.0051	1	1.1
226300_at	NM_153450	2	-2113.11	14..2	0.006	388.4	160.6	999	0.0027	0	1	0	2	-2113.11	14..1	0.011	388.4	160.6	0.0001	0	0.0122	0	2
226296_s_at	NM_031280	2	-1804.41	12..2	0.014	324.9	122.1	999	0.0064	0	2.1	0	2	-1804.41	12..1	0.014	324.9	122.1	0.0001	0	0.0166	0	2
226293_at	NM_153450	2	-2113.11	14..2	0.006	388.4	160.6	999	0.0027	0	1	0	2	-2113.11	14..1	0.011	388.4	160.6	0.0001	0	0.0122	0	2
226286_at	NM_032213	2	-3416.47	12..2	0.003	684.8	239.2	999	0.0015	0	1	0	2	-3416.47	12..1	0.02	684.8	239.2	0.1736	0.003	0.0174	2.1	4.2
226263_at	NM_152551	2	-3568.45	14..2	0.012	556	167	999	0.0052	0	2.9	0	2	-3568.45	14..1	0.013	556	167	0.0001	0	0.0188	0	3.1
226261_at	NM_147128	2	-1370.75	16..2	0.008	256.3	94.7	999	0.0038	0	1	0	2	-1370.75	16..1	0.008	256.3	94.7	999	0.0038	0	1	0
226257_x_at	NM_020191	2	-2347.07	12..2	0.012	554.4	186.6	999	0.0054	0	3	0	2	-2347.07	12..1	0.004	554.4	186.6	0.0001	0	0.0057	0	1.1
226256_at	NM_020191	2	-2347.07	12..2	0.012	554.4	186.6	999	0.0054	0	3	0	2	-2347.07	12..1	0.004	554.4	186.6	0.0001	0	0.0057	0	1.1
226238_at	NM_032601	2	-2081.73	14..2	0.006	337.3	139.7	999	0.003	0	1	0	2	-2081.73	14..1	0.006	337.3	139.7	999	0.003	0	1	0
226167_at	NM_004200	0.5	-2970.03	14..2	0.003	821.9	174.1	999	0.0012	0	1	0	0.5	-2970.03	14..1	0.014	821.9	174.1	0.0001	0	0.0258	0	4.5
226133_s_at	NM_031937	0.5	-5065.23	16..2	0	790.3	256.7	999	0	0	0	0	0.5	-5065.23	16..1	0.009	790.3	256.7	0.0001	0	0.0125	0	3.2
226106_at	NM_016422	2	-2607.71	16..2	0.013	502.2	181.8	999	0.0059	0	3	0	2	-2607.71	16..1	0	502.2	181.8	0.0001	0	0	0	0
226099_at	NM_012081	2	-5812.73	14..2	0.002	1197	450	999	0.0008	0	1	0	2	-5812.73	14..1	0.007	1197	450	0.1241	0.0008	0.0068	1	3.1
226079_at	NM_138439	2	-847.394	10..2	0.009	235.1	76.9	999	0.0041	0	1	0	2	-847.394	10..1	0	235.1	76.9	0.0001	0	0	0	0
226060_at	NM_052859	0.5	-4647.05	14..2	0.012	756.9	314.1	999	0.0055	0	4.2	0	0.5	-4647.05	14..1	0.003	756.9	314.1	0.0001	0	0.0031	0	1
226009_at	NM_015448	1	-1236.71	14..2	0.02	240.4	74.6	999	0.0086	0	2.1	0	1	-1236.71	14..1	0	240.4	74.6	18.5239	0	0	0	0
226000_at	NM_018704	2	-5824.14	16..2	0.002	885.1	344.9	999	0.0012	0	1	0	2	-5824.14	16..1	0.007	885.1	344.9	0.1984	0.0012	0.0058	1	2
225946_at	NM_007211	2	-3287.42	12..2	0.005	832.9	304.1	999	0.0024	0	2	0	2	-3287.42	12..1	0.003	832.9	304.1	0.0001	0	0.0032	0	1
225888_at	NM_024953	2	-5881.59	14..2	0.005	963.9	344.1	999	0.0021	0	2	0	2	-5881.59	14..1	0.005	963.9	344.1	0.3514	0.001	0.0029	1	1
225837_at	NM_031465	2	-1108.54	8..2	0.007	308	130	999	0.0033	0	1	0	2	-1108.54	8..1	0	308	130	55.7264	0	0	0	0
225836_s_at	NM_031465	2	-1108.54	8..2	0.007	308	130	999	0.0033	0	1	0	2	-1108.54	8..1	0	308	130	55.7264	0	0	0	0
225822_at	NM_144626	1	-2076.27	12..2	0	433	155	999	0	0	0	0	1	-2076.27	12..1	0	433	155	999	0	0	0	0
225810_at	NM_017762	2	-5110.15	16..2	0.002	910.1	334.9	999	0.0011	0	1	0	2	-5110.15	16..1	0.005	910.1	334.9	0.0001	0	0.0061	0	2
225723_at	NM_138493	2	-1189.96	14..2	0.012	199.7	46.3	999	0.005	0	1	0	2	-1189.96	14..1	0.012	199.7	46.3	0.0001	0	0.0213	0	1
225645_at	NM_012153	2	-3025.71	14..2	0.003	686.3	207.7	999	0.0015	0	1	0	2	-3025.71	14..1	0.003	686.3	207.7	999	0.0015	0	1	0
225626_at	NM_018440	1	-4873.42	12..2	0.005	897.7	323.3	999	0.0024	0	2.1	0	1	-4873.42	12..1	0.007	897.7	323.3	0.1522	0.001	0.0064	0.9	2.1
225623_at	NM_033426	0.5	-4306.85	12..2	0.005	830	346	999	0.0025	0	2	0	0.5	-4306.85	12..1	0	830	346	0.0001	0	0	0	0
225622_at	NM_018440	1	-4873.42	12..2	0.005	897.7	323.3	999	0.0024	0	2.1	0	1	-4873.42	12..1	0.007	897.7	323.3	0.1522	0.001	0.0064	0.9	2.1
225579_at	NM_152391	2	-1665.57	12..2	0	317.4	126.6	999	0	0	0	0	2	-1665.57	12..1	0.007	317.4	126.6	999	0.0033	0	1	0
225535_s_at	NM_006327	1	-1813.76	16..2	0.012	367.6	139.4	999	0.0055	0	2	0	1	-1813.76	16..1	0.006	367.6	139.4	0.0001	0	0.0075	0	1
225524_at	NM_058172	2	-5380.77	14..2	0.002	935.4	345.6	999	0.0011	0	1	0	2	-5380.77	14..1	0.012	935.4	345.6	0.0877	0.0011	0.0122	1	4.2
225513_at	NM_138355	2	-3226.6	12..2	0.004	703.9	238.1	999	0.0017	0	1.2	0	2	-3226.6	12..1	0.009	703.9	238.1	999	0.004	0	2.8	0
225511_at	NM_016235	2	-4422.21	14..2	0.002	895.5	274.5	999	0.0011	0	0.9	0	2	-4422.21	14..1	0.017	895.5	274.5	0.0001	0	0.0238	0	6.5
225476_at	NM_033177	2	-2594.07	10..2	0.004	567.1	257.9	999	0.0017	0	1	0	2	-2594.07	10..1	0.004	567.1	257.9	999	0.0018	0	1	0
225472_at	NM_033177	2	-2594.07	10..2	0.004	567.1	257.9	999	0.0017	0	1	0	2	-2594.07	10..1	0.004	567.1	257.9	999	0.0018	0	1	0
225443_at	NM_018403	2	-5762.71	12..2	0.002	1134	477	999	0.0009	0	1	0	2	-5762.71	12..1	0.01	1134	477	0.1042	0.0009	0.0086	1	4.1
225441_x_at	NM_032356	0.5	-1215.47	14..2	0.01	231	72	999	0.0042	0	1	0	0.5	-1215.47	14..1	0.01	231	72	999	0.0043	0	1	0
225400_at	NM_052965	2	-871.024	10..2	0.008	256.7	109.3	999	0.0039	0	1	0	2	-871.024	10..1	0.009	256.7	109.3	0.0001	0	0.0098	0	1.1
225399_at	NM_052965	2	-871.024	10..2	0.008	256.7	109.3	999	0.0039	0	1	0	2	-871.024	10..1	0.009	256.7	109.3	0.0001	0	0.0098	0	1.1
225393_at	NM_020699	2	-1266.99	16..2	0	255.4	122.6	999	0	0	0	0	2	-1266.99	16..1	0.008	255.4	122.6	0.0001	0	0.008	0	1
225373_at	NM_022153	1	-1412.54	12..2	0.009	229.6	91.4	999	0.0043	0	1	0	1	-1412.54	12..1	0	229.6	91.4	999	0	0	0	0
225372_at	NM_022153	1	-1412.54	12..2	0.009	229.6	91.4	999	0.0043	0	1	0	1	-1412.54	12..1	0	229.6	91.4	999	0	0	0	0
225307_at	NM_145806	2	-2065.84	12..2	0.006	368	103	999	0.0027	0	1	0	2	-2065.84	12..1	0.007	368	103	0.0001	0	0.0101	0	1
225274_at	NM_016297	2	-4590.17	10..2	0.004	1015.5	385.5	999	0.002	0	2	0	2	-4590.17	10..1	0.018	1015.5	385.5	0.2187	0.003	0.0136	3	5.3
225272_at	NM_133491	1	-1710.92	12..2	0.006	352.7	130.3	999	0.0029	0	1	0	1	-1710.92	12..1	0	352.7	130.3	17.882	0	0	0	0
225264_at	NM_020320	1	-5453.69	12..2	0.002	1251.4	473.6	999	0.0008	0	1	0	1	-5453.69	12..1	0.002	1251.4	473.6	999	0.0008	0	1	0
225232_at	NM_001040446	2	-7231.16	12..2	0.001	1545.8	602.2	999	0.0007	0	1	0	2	-7231.16	12..1	0	1545.8	602.2	0.0001	0	0	0	0
225175_s_at	NM_020428	1	-8733.25	14..2	0.002	1443.1	425.9	999	0.0007	0	1	0	1	-8733.25	14..1	0.005	1443.1	425.9	0.1454	0.0007	0.0048	1	2.1
225088_at	NM_144600	2	-879.396	11..2	0.019	238.8	79.2	999	0.0084	0	2	0	2	-879.396	11..1	0.009	238.8	79.2	0.0001	0	0.0127	0	1
225087_at	NM_144600	2	-879.396	11..2	0.019	238.8	79.2	999	0.0084	0	2	0	2	-879.396	11..1	0.009	238.8	79.2	0.0001	0	0.0127	0	1
225081_s_at	NM_018719	1	-3509.26	16..2	0.01	476.2	168.8	999	0.0043	0	2.1	0	1	-3509.26	16..1	0.023	476.2	168.8	0.0898	0.0021	0.0239	1	4
225069_at	NM_005017	2	-3140.2	14..2	0.004	591.2	209.8	999	0.0017	0	1	0	2	-3140.2	14..1	0	591.2	209.8	0.0001	0	0	0	0
225044_at	NM_052935	1	-2139.94	14..2	0.006	414.9	125.1	999	0.0025	0	1	0	1	-2139.94	14..1	0.011	414.9	125.1	0.3052	0.0025	0.0082	1	1
224990_at	NM_174921	2	-1081.12	14..2	0.02	207.5	89.5	999	0.0097	0	2	0	2	-1081.12	14..1	0.021	207.5	89.5	0.4086	0.0048	0.0118	1	1.1
224958_at	NM_020772	2	-4266.94	14..2	0.002	978.2	359.8	999	0.001	0	1	0	2	-4266.94	14..1	0.007	978.2	359.8	0.1731	0.001	0.0058	1	2.1
224956_at	NM_020772	2	-4266.94	14..2	0.002	978.2	359.8	999	0.001	0	1	0	2	-4266.94	14..1	0.007	978.2	359.8	0.1731	0.001	0.0058	1	2.1
224939_at	NM_020772	2	-4266.94	14..2	0.002	978.2	359.8	999	0.001	0	1	0	2	-4266.94	14..1	0.007	978.2	359.8	0.1731	0.001	0.0058	1	2.1
224938_at	NM_020772	2	-4266.94	14..2	0.002	978.2	359.8	999	0.001	0	1	0	2	-4266.94	14..1	0.007	978.2	359.8	0.1731	0.001	0.0058	1	2.1
224903_at	NM_032830	2	-7137.9	12..2	0.002	1459.6	553.4	999	0.0009	0	1.3	0	2	-7137.9	12..1	0.007	1459.6	553.4	0.2075	0.0012	0.0057	1.7	3.1
224887_at	NM_032520	2	-1405.53	10..2	0.012	409.9	79.1	999	0.0048	0	2	0	2	-1405.53	10..1	0.014	409.9	79.1	0.0001	0	0.0279	0	2.2
224886_at	NM_001005920	1	-1471.16	13..2	0.007	297.1	101.9	999	0.0033	0	1	0	1	-1471.16	13..1	0.008	297.1	101.9	0.0001	0	0.0101	0	1
224885_s_at	NM_173852	2	-1311	14..2	0.008	306.6	92.4	999	0.0033	0	1	0	2	-1311	14..1	0.007	306.6	92.4	0.0001	0	0.0105	0	1
224797_at	NM_020801	2	-3654.42	16..2	0.002	876.5	323.5	999	0.0011	0	1	0	2	-3654.42	16..1	0	876.5	323.5	0.0001	0	0	0	0
224775_at	NM_017969	2	-7215.3	14..2	0.003	1225.9	364.1	999	0.0015	0	1.8	0	2	-7215.3	14..1	0.012	1225.9	364.1	0.2837	0.0024	0.0086	3	3.1
224768_at	NM_017969	2	-7215.3	14..2	0.003	1225.9	364.1	999	0.0015	0	1.8	0	2	-7215.3	14..1	0.012	1225.9	364.1	0.2837	0.0024	0.0086	3	3.1
224761_at	NM_006572	2	-2638.7	16..2	0.004	510.6	188.4	999	0.002	0	1	0	2	-2638.7	16..1	0.004	510.6	188.4	0.0001	0	0.0055	0	1
224740_at	NM_001048249	2	-678.012	14..2	0	162.2	59.8	999	0	0	0	0	2	-678.012	14..1	0	162.2	59.8	949.173	0	0	0	0
224710_at	NM_031934	0.5	-2805.7	16..2	0.005	504.2	158.8	999	0.002	0	1	0	0.5	-2805.7	16..1	0.009	504.2	158.8	0.0001	0	0.0129	0	2.1
224695_at	NM_017546	1	-3689.34	16..2	0.003	688.5	271.5	999	0.0014	0	1	0	1	-3689.34	16..1	0.006	688.5	271.5	0.37	0.0014	0.0039	1	1.1
224677_x_at	NM_170746	2	-886.887	9..2	0.009	260.6	69.4	999	0.0038	0	1	0	2	-886.887	9..1	0	260.6	69.4	0.0001	0	0	0	0
224670_at	NM_033542	0.5	-1422.96	14..2	0.006	369.8	98.2	999	0.0027	0	1	0	0.5	-1422.96	14..1	0	369.8	98.2	0.0001	0	0	0	0
224669_at	NM_033542	0.5	-1422.96	14..2	0.006	369.8	98.2	999	0.0027	0	1	0	0.5	-1422.96	14..1	0	369.8	98.2	0.0001	0	0	0	0
224668_at	NM_033542	0.5	-1422.96	14..2	0.006	369.8	98.2	999	0.0027	0	1	0	0.5	-1422.96	14..1	0	369.8	98.2	0.0001	0	0	0	0
224609_at	NM_020428	1	-8733.25	14..2	0.002	1443.1	425.9	999	0.0007	0	1	0	1	-8733.25	14..1	0.005	1443.1	425.9	0.1454	0.0007	0.0048	1	2.1
224512_s_at	NM_032356	0.5	-1215.47	14..2	0.01	231	72	999	0.0042	0	1	0	0.5	-1215.47	14..1	0.01	231	72	999	0.0043	0	1	0
224493_x_at	NM_032933	2	-1151.74	14..2	0.013	167.5	69.5	999	0.0061	0	1	0	2	-1151.74	14..1	0.013	167.5	69.5	999	0.0061	0	1	0
224448_s_at	NM_032340	0.5	-1350.03	14..2	0.008	284.3	81.7	999	0.0035	0	1	0	0.5	-1350.03	14..1	0	284.3	81.7	36.9876	0	0	0	0
224399_at	NM_025239	2	-2053.51	10..2	0.005	438.6	170.4	999	0.0024	0	1	0	2	-2053.51	10..1	0.005	438.6	170.4	999	0.0024	0	1	0
224334_s_at	NM_016497	2	-1447.5	12..2	0.008	270.8	101.2	999	0.0037	0	1	0	2	-1447.5	12..1	0	270.8	101.2	0.0001	0	0	0	0
224319_s_at	NM_019008	1	-4828.2	16..2	0.002	1014.8	374.2	999	0.001	0	1	0	1	-4828.2	16..1	0.009	1014.8	374.2	0.1231	0.001	0.0081	1	3
224316_at	NM_017634	2	-3195.74	14..2	0.005	823	293	999	0.0024	0	2	0	2	-3195.74	14..1	0	823	293	0.0001	0	0	0	0
224314_s_at	NM_022051	1	-1528.71	14..2	0.005	439.4	154.6	999	0.0023	0	1	0	1	-1528.71	14..1	0	439.4	154.6	48.013	0	0	0	0
224247_s_at	NM_018141	2	-2073.5	16..2	0.007	325.8	124.2	999	0.0031	0	1	0	2	-2073.5	16..1	0.007	325.8	124.2	0.0001	0	0.008	0	1
224189_x_at	NM_012153	2	-3025.71	14..2	0.003	686.3	207.7	999	0.0015	0	1	0	2	-3025.71	14..1	0.003	686.3	207.7	999	0.0015	0	1	0
224118_at	NM_003337	2	-1227.4	16..2	0.013	346.8	106.2	999	0.0056	0	2	0	2	-1227.4	16..1	0	346.8	106.2	0.0001	0	0	0	0
224101_x_at	NM_020662	2	-4350.56	14..2	0.003	815.5	324.5	999	0.0012	0	1	0	2	-4350.56	14..1	0.008	815.5	324.5	0.0001	0	0.0095	0	3.1
224038_at	NM_006327	1	-1813.76	16..2	0.012	367.6	139.4	999	0.0055	0	2	0	1	-1813.76	16..1	0.006	367.6	139.4	0.0001	0	0.0075	0	1
224028_at	NM_020361	1	-2797.29	14..2	0.004	528.8	188.2	999	0.0019	0	1	0	1	-2797.29	14..1	0.004	528.8	188.2	999	0.0019	0	1	0
223970_at	NM_032579	1	-1334.84	11..2	0.01	225.9	74.1	999	0.0043	0	1	0	1	-1334.84	11..1	0.01	225.9	74.1	999	0.0043	0	1	0
223969_s_at	NM_032579	1	-1334.84	11..2	0.01	225.9	74.1	999	0.0043	0	1	0	1	-1334.84	11..1	0.01	225.9	74.1	999	0.0043	0	1	0
223930_at	NM_015602	0.5	-3343.91	12..2	0.003	643.3	235.7	999	0.0016	0	1	0	0.5	-3343.91	12..1	0.004	643.3	235.7	0.0001	0	0.0044	0	1
223895_s_at	NM_017957	2	-4473.72	12..2	0.004	914.5	288.5	999	0.0018	0	1.6	0	2	-4473.72	12..1	0.019	914.5	288.5	0.2358	0.0035	0.015	3.2	4.3
223882_at	NM_032042	2	-2836.52	16..2	0.007	609.5	188.5	999	0.0032	0	2	0	2	-2836.52	16..1	0.008	609.5	188.5	0.2846	0.0016	0.0057	1	1.1
223861_at	NM_032132	2	-3669.97	12..2	0.004	842.3	258.7	999	0.0017	0	1.4	0	2	-3669.97	12..1	0.01	842.3	258.7	0.2178	0.0018	0.0083	1.5	2.1
223809_at	NM_130782	2	-2243.31	16..2	0.006	349.9	94.1	999	0.0027	0	0.9	0	2	-2243.31	16..1	0.008	349.9	94.1	0.0001	0	0.0122	0	1.1
223806_s_at	NM_004851	2	-4276	10..2	0.005	853.1	340.9	999	0.0026	0	2.2	0	2	-4276	10..1	0.012	853.1	340.9	0.2437	0.0022	0.0089	1.9	3
223739_at	NM_013358	2	-5379.05	12..2	0.005	981.2	278.8	999	0.0021	0	2.1	0	2	-5379.05	12..1	0.017	981.2	278.8	0.3573	0.0041	0.0114	4	3.2
223731_at	NM_032133	2	-5494.19	10..2	0.002	1086.9	377.1	999	0.0008	0	0.9	0	2	-5494.19	10..1	0.004	1086.9	377.1	999	0.002	0	2.1	0
223713_at	NM_031924	2	-3460.53	12..2	0.003	699.2	275.8	999	0.0013	0	0.9	0	2	-3460.53	12..1	0.007	699.2	275.8	0.4139	0.0016	0.0038	1.1	1
223708_at	NM_031909	2	-1793.1	10..2	0.005	584.5	99.5	999	0.0018	0	1	0	2	-1793.1	10..1	0.026	584.5	99.5	0.09	0.0035	0.0393	2.1	3.9
223707_at	NM_000990	1	-1650.19	16..2	0.007	339.2	101.8	999	0.003	0	1	0	1	-1650.19	16..1	0	339.2	101.8	999	0	0	0	0
223677_at	NM_031482	2	-2527.31	13..2	0.005	449.3	156.7	999	0.0022	0	1	0	2	-2527.31	13..1	0.005	449.3	156.7	0.0001	0	0.0068	0	1.1
223649_s_at	NM_016016	2	-3532.13	12..2	0.003	758.7	273.3	999	0.0013	0	1	0	2	-3532.13	12..1	0.012	758.7	273.3	0.3474	0.0026	0.0075	2	2.1
223647_x_at	NM_172002	2	-2209.08	12..2	0.006	400.8	139.2	999	0.0025	0	1	0	2	-2209.08	12..1	0.006	400.8	139.2	999	0.0025	0	1	0
223644_s_at	NM_017541	2	-2021.44	14..2	0.006	395.3	120.7	999	0.0026	0	1	0	2	-2021.44	14..1	0	395.3	120.7	15.3798	0	0	0	0
223643_at	NM_017541	2	-2021.44	14..2	0.006	395.3	120.7	999	0.0026	0	1	0	2	-2021.44	14..1	0	395.3	120.7	15.3798	0	0	0	0
223623_at	NM_032411	1	-1601.99	12..2	0.007	312.5	104.5	999	0.0033	0	1	0	1	-1601.99	12..1	0	312.5	104.5	13.9554	0	0	0	0
223605_at	NM_031481	2	-3313.32	11..2	0.004	573.1	203.9	999	0.0017	0	1	0	2	-3313.32	11..1	0.016	573.1	203.9	1.0411	0.0052	0.005	3	1
223597_at	NM_017625	2	-2913.62	11..2	0.02	631.1	199.9	999	0.0089	0	5.6	0	2	-2913.62	11..1	0.024	631.1	199.9	0.7141	0.0073	0.0102	4.6	2
223515_s_at	NM_017421	2	-2961.53	12..2	0.004	609.5	227.5	999	0.0017	0	1	0	2	-2961.53	12..1	0.011	609.5	227.5	0.7536	0.0033	0.0044	2	1
223483_at	NM_012139	2	-3259.68	12..2	0.012	541.1	241.9	999	0.0057	0	3.1	0	2	-3259.68	12..1	0.012	541.1	241.9	0.2111	0.0018	0.0087	1	2.1
223477_s_at	NM_152269	2	-1943.89	10..2	0.005	343.3	124.7	999	0.0024	0	0.8	0	2	-1943.89	10..1	0.015	343.3	124.7	999	0.0067	0	2.3	0
223476_s_at	NM_152269	2	-1943.89	10..2	0.005	343.3	124.7	999	0.0024	0	0.8	0	2	-1943.89	10..1	0.015	343.3	124.7	999	0.0067	0	2.3	0
223448_x_at	NM_020191	2	-2347.07	12..2	0.012	554.4	186.6	999	0.0054	0	3	0	2	-2347.07	12..1	0.004	554.4	186.6	0.0001	0	0.0057	0	1.1
223447_at	NM_032044	0.5	-1688.07	10..2	0.006	353.1	114.9	999	0.0028	0	1	0	0.5	-1688.07	10..1	0	353.1	114.9	0.0001	0	0	0	0
223430_at	NM_015191	2	-10934.9	16..2	0.001	1713	684	999	0.0006	0	1	0	2	-10934.9	16..1	0	1713	684	0.0001	0	0	0	0
223419_at	NM_032301	1	-1315.42	12..2	0.008	238.2	124.8	999	0.0042	0	1	0	1	-1315.42	12..1	0	238.2	124.8	999	0	0	0	0
223401_at	NM_020233	2	-2310.01	12..2	0.005	446.3	147.7	999	0.0022	0	1	0	2	-2310.01	12..1	0.026	446.3	147.7	0.4518	0.0066	0.0145	2.9	2.1
223391_at	NM_030791	2	-5133.26	16..2	0.006	783.2	269.8	999	0.0026	0	2	0	2	-5133.26	16..1	0.017	783.2	269.8	0.3435	0.0039	0.0113	3.1	3.1
223373_s_at	NM_030821	1	-2169.99	14..2	0.006	419.1	123.9	999	0.0025	0	1	0	1	-2169.99	14..1	0.006	419.1	123.9	0.0001	0	0.0081	0	1
223354_x_at	NM_020194	2	-3846.41	14..2	0.003	693	231	999	0.0014	0	1	0	2	-3846.41	14..1	0.007	693	231	0.309	0.0014	0.0046	1	1.1
223328_at	NM_031905	2	-2015.37	10..2	0.006	395.5	150.5	999	0.0026	0	1	0	2	-2015.37	10..1	0.016	395.5	150.5	0.199	0.0026	0.0131	1	2
223307_at	NM_031299	2	-2814.65	10..2	0.007	524.3	228.7	999	0.0031	0	1.6	0	2	-2814.65	10..1	0.002	524.3	228.7	999	0.0008	0	0.4	0
223292_s_at	NM_031280	2	-1804.41	12..2	0.014	324.9	122.1	999	0.0064	0	2.1	0	2	-1804.41	12..1	0.014	324.9	122.1	0.0001	0	0.0166	0	2
223291_at	NM_031280	2	-1804.41	12..2	0.014	324.9	122.1	999	0.0064	0	2.1	0	2	-1804.41	12..1	0.014	324.9	122.1	0.0001	0	0.0166	0	2
223259_at	NM_139280	1	-1303.94	14..2	0.007	367.9	91.1	999	0.0027	0	1	0	1	-1303.94	14..1	0	367.9	91.1	0.0001	0	0	0	0
223242_s_at	NM_024311	2	-4965.54	14..2	0.002	947.4	378.6	999	0.0011	0	1	0	2	-4965.54	14..1	0.005	947.4	378.6	0.0001	0	0.0056	0	2.1
223229_at	NM_014176	2	-2720.97	16..2	0.006	374.5	147.5	999	0.0027	0	1	0	2	-2720.97	16..1	0	374.5	147.5	0.0001	0	0	0	0
223179_at	NM_031477	0.5	-1229.74	16..2	0.016	285.2	71.8	999	0.0067	0	1.9	0	0.5	-1229.74	16..1	0	285.2	71.8	0.0001	0	0	0	0
223137_at	NM_018106	1	-3597.38	10..2	0.003	732.1	290.9	999	0.0014	0	1	0	1	-3597.38	10..1	0.03	732.1	290.9	0.4282	0.0072	0.0168	5.3	4.9
223133_at	NM_030969	0.5	-958.378	10..2	0.008	208.8	100.2	999	0.0037	0	0.8	0	0.5	-958.378	10..1	0.013	208.8	100.2	999	0.0062	0	1.3	0
223132_s_at	NM_030912	0.5	-3911.3	16..2	0.011	853.3	220.7	999	0.0046	0	3.9	0	0.5	-3911.3	16..1	0.006	853.3	220.7	0.2318	0.0011	0.0049	1	1.1
223131_s_at	NM_030912	0.5	-3911.3	16..2	0.011	853.3	220.7	999	0.0046	0	3.9	0	0.5	-3911.3	16..1	0.006	853.3	220.7	0.2318	0.0011	0.0049	1	1.1
223113_at	NM_016464	1	-1649.57	14..2	0	362.7	120.3	999	0	0	0	0	1	-1649.57	14..1	0.013	362.7	120.3	999	0.0057	0	2.1	0
223091_x_at	NM_020194	2	-3846.41	14..2	0.003	693	231	999	0.0014	0	1	0	2	-3846.41	14..1	0.007	693	231	0.309	0.0014	0.0046	1	1.1
223086_x_at	NM_016497	2	-1447.5	12..2	0.008	270.8	101.2	999	0.0037	0	1	0	2	-1447.5	12..1	0	270.8	101.2	0.0001	0	0	0	0
223063_at	NM_032800	2	-1990.77	10..2	0.006	407.3	126.7	999	0.0025	0	1	0	2	-1990.77	10..1	0	407.3	126.7	0.0001	0	0	0	0
223048_at	NM_017841	2	-1291.48	12..2	0.007	326.9	114.1	999	0.0031	0	1	0	2	-1291.48	12..1	0	326.9	114.1	0.0001	0	0	0	0
223047_at	NM_017801	2	-2005.55	10..2	0.006	382.5	154.5	999	0.0028	0	1.1	0	2	-2005.55	10..1	0.006	382.5	154.5	999	0.0027	0	1	0
223046_at	NM_022051	1	-1528.71	14..2	0.005	439.4	154.6	999	0.0023	0	1	0	1	-1528.71	14..1	0	439.4	154.6	48.013	0	0	0	0
223045_at	NM_022051	1	-1528.71	14..2	0.005	439.4	154.6	999	0.0023	0	1	0	1	-1528.71	14..1	0	439.4	154.6	48.013	0	0	0	0
222992_s_at	NM_005005	0.5	-1984.66	14..2	0.006	399.6	119.4	999	0.0026	0	1	0	0.5	-1984.66	14..1	0	399.6	119.4	136.151	0	0	0	0
222971_at	NM_002488	0.5	-810.098	12..2	0.025	185.7	57.3	999	0.0108	0	2	0	0.5	-810.098	12..1	0.013	185.7	57.3	0.0001	0	0.018	0	1
222967_at	NM_021815	1	-3782.42	16..2	0.004	602.6	228.4	999	0.0017	0	1	0	1	-3782.42	16..1	0.011	602.6	228.4	0.0001	0	0.0139	0	3.2
222939_s_at	NM_018593	0.5	-3097.8	14..2	0.004	532.9	223.1	999	0.0019	0	1	0	0.5	-3097.8	14..1	0	532.9	223.1	93.5876	0	0	0	0
222934_s_at	NM_014358	2	-2138.3	10..2	0.005	441.6	167.4	999	0.0021	0	0.9	0	2	-2138.3	10..1	0.01	441.6	167.4	999	0.0047	0	2.1	0
222932_at	NM_012153	2	-3025.71	14..2	0.003	686.3	207.7	999	0.0015	0	1	0	2	-3025.71	14..1	0.003	686.3	207.7	999	0.0015	0	1	0
222929_at	NM_022749	2	-4138.55	12..2	0.005	890.2	327.8	999	0.0023	0	2	0	2	-4138.55	12..1	0.01	890.2	327.8	1.0233	0.0033	0.0032	2.9	1
222928_s_at	NM_022749	2	-4138.55	12..2	0.005	890.2	327.8	999	0.0023	0	2	0	2	-4138.55	12..1	0.01	890.2	327.8	1.0233	0.0033	0.0032	2.9	1
222890_at	NM_014157	2	-1591.25	10..2	0.01	381.8	119.2	999	0.0045	0	1.7	0	2	-1591.25	10..1	0.008	381.8	119.2	999	0.0035	0	1.3	0
222884_at	NM_012279	0.5	-1897.34	12..2	0.01	488.5	144.5	999	0.0042	0	2	0	0.5	-1897.34	12..1	0	488.5	144.5	130.301	0	0	0	0
222878_s_at	NM_023112	2	-1999.65	12..2	0.004	537.5	161.5	999	0.0018	0	1	0	2	-1999.65	12..1	0.009	537.5	161.5	0.0001	0	0.0127	0	2.1
222866_s_at	NM_017791	2	-2886.91	10..2	0.007	689.7	252.3	999	0.003	0	2.1	0	2	-2886.91	10..1	0.003	689.7	252.3	999	0.0015	0	1	0
222844_s_at	NM_021947	2	-3475.47	12..2	0.003	711.2	293.8	999	0.0016	0	1.2	0	2	-3475.47	12..1	0.006	711.2	293.8	999	0.0026	0	1.8	0
222832_s_at	NM_020194	2	-3846.41	14..2	0.003	693	231	999	0.0014	0	1	0	2	-3846.41	14..1	0.007	693	231	0.309	0.0014	0.0046	1	1.1
222818_at	NM_017784	0.5	-2507.54	14..2	0.005	506.4	150.6	999	0.002	0	1	0	0.5	-2507.54	14..1	0.014	506.4	150.6	0.1488	0.002	0.0136	1	2
222802_at	NM_001955	2	-1700.51	12..2	0.028	319.4	112.6	999	0.0127	0	4	0	2	-1700.51	12..1	0.014	319.4	112.6	0.3322	0.0031	0.0093	1	1
222796_at	NM_015545	2	-5405.56	8..2	0.006	1558.4	451.6	999	0.0026	0	4	0	2	-5405.56	8..1	0.012	1558.4	451.6	0.1704	0.0019	0.0112	3	5.1
222767_s_at	NM_024738	2	-2525.56	16..2	0.005	454.8	121.2	999	0.0022	0	1	0	2	-2525.56	16..1	0.006	454.8	121.2	0.0001	0	0.0088	0	1.1
222744_s_at	NM_018196	2	-2114.53	14..2	0.006	385.7	148.3	999	0.0027	0	1	0	2	-2114.53	14..1	0.006	385.7	148.3	0.0001	0	0.0067	0	1
222736_s_at	NM_018112	1	-1880.61	11..2	0.012	370.3	133.7	999	0.0054	0	2	0	1	-1880.61	11..1	0	370.3	133.7	0.0001	0	0	0	0
222735_at	NM_018112	1	-1880.61	11..2	0.012	370.3	133.7	999	0.0054	0	2	0	1	-1880.61	11..1	0	370.3	133.7	0.0001	0	0	0	0
222727_s_at	NM_024959	2	-2913.32	14..2	0.01	488.4	147.6	999	0.0042	0	2.1	0	2	-2913.32	14..1	0.019	488.4	147.6	0.1241	0.0024	0.0192	1.2	2.8
222698_s_at	NM_018439	0.5	-2501.61	14..2	0.005	462.4	158.6	999	0.0022	0	1	0	0.5	-2501.61	14..1	0.005	462.4	158.6	0.0001	0	0.0066	0	1
222637_at	NM_016144	1	-2093.05	14..2	0.006	367.3	142.7	999	0.0027	0	1	0	1	-2093.05	14..1	0.012	367.3	142.7	0.3815	0.0027	0.0072	1	1
222594_s_at	NM_023071	2	-1579	10..2	0.006	383.7	156.3	999	0.0026	0	1	0	2	-1579	10..1	0.006	383.7	156.3	0.0001	0	0.0067	0	1
222593_s_at	NM_023071	2	-1579	10..2	0.006	383.7	156.3	999	0.0026	0	1	0	2	-1579	10..1	0.006	383.7	156.3	0.0001	0	0.0067	0	1
222591_at	NM_016086	2	-2831.93	9..2	0.019	592.7	196.3	999	0.0086	0	5.1	0	2	-2831.93	9..1	0.023	592.7	196.3	0.0586	0.0016	0.0267	0.9	5.2
222577_at	NM_021825	2	-2404.36	14..2	0.005	488.8	162.2	999	0.002	0	1	0	2	-2404.36	14..1	0.005	488.8	162.2	0.0001	0	0.0065	0	1.1
222522_x_at	NM_018141	2	-2073.5	16..2	0.007	325.8	124.2	999	0.0031	0	1	0	2	-2073.5	16..1	0.007	325.8	124.2	0.0001	0	0.008	0	1
222509_s_at	NM_024836	0.5	-2274.49	10..2	0.004	579.5	161.5	999	0.0016	0	0.9	0	0.5	-2274.49	10..1	0.009	579.5	161.5	0.0001	0	0.0139	0	2.2
222497_x_at	NM_015938	2	-3568.99	16..2	0.003	643.7	223.3	999	0.0015	0	1	0	2	-3568.99	16..1	0	643.7	223.3	0.0001	0	0	0	0
222475_at	NM_013260	2	-2003.61	16..2	0.016	406.5	154.5	999	0.0074	0	3	0	2	-2003.61	16..1	0.023	406.5	154.5	0.0001	0	0.0277	0	4.3
222453_at	NM_024843	0.5	-3819.31	16..2	0.008	510.1	224.9	999	0.004	0	2	0	0.5	-3819.31	16..1	0	510.1	224.9	0.0001	0	0	0	0
222448_s_at	NM_016308	2	-1094.11	16..2	0.009	240.9	80.1	999	0.0042	0	1	0	2	-1094.11	16..1	0	240.9	80.1	0.0001	0	0	0	0
222394_at	NM_013374	2	-9652.34	16..2	0.005	1592.1	615.9	999	0.0025	0	4	0	2	-9652.34	16..1	0.011	1592.1	615.9	0.0523	0.0006	0.0119	1	7.3
222379_at	NM_080671	1	-1917.77	14..2	0.006	396.4	86.6	999	0.0024	0	0.9	0	1	-1917.77	14..1	0.027	396.4	86.6	0.0621	0.0024	0.0387	1	3.3
222336_at	NM_174921	2	-1081.12	14..2	0.02	207.5	89.5	999	0.0097	0	2	0	2	-1081.12	14..1	0.021	207.5	89.5	0.4086	0.0048	0.0118	1	1.1
222265_at	NM_032865	2	-6148.4	10..2	0.005	1452.7	491.3	999	0.0021	0	3	0	2	-6148.4	10..1	0.012	1452.7	491.3	1.5393	0.0046	0.003	6.6	1.5
222251_s_at	NM_012384	1	-2998.74	16..2	0	500.8	162.2	999	0	0	0	0	1	-2998.74	16..1	0.019	500.8	162.2	0.0001	0	0.0265	0	4.3
222243_s_at	NM_016272	2	-1669.09	14..2	0.006	440.1	102.9	999	0.0024	0	1.1	0	2	-1669.09	14..1	0	440.1	102.9	10.6736	0	0	0	0
222147_s_at	NM_024855	0.5	-3628.79	14..2	0.003	675.2	221.8	999	0.0015	0	1	0	0.5	-3628.79	14..1	0.017	675.2	221.8	0.0809	0.0015	0.0186	1	4.1
222130_s_at	NM_013393	2	-2792.15	12..2	0.004	490.1	208.9	999	0.0021	0	1	0	2	-2792.15	12..1	0.017	490.1	208.9	0.4216	0.0041	0.0097	2	2
222095_s_at	NM_173509	2	-1947.92	16..2	0.007	325.4	91.6	999	0.0031	0	1	0	2	-1947.92	16..1	0.007	325.4	91.6	999	0.0031	0	1	0
222056_s_at	NM_016044	2	-3227.08	12..2	0.007	673.5	262.5	999	0.003	0	2	0	2	-3227.08	12..1	0.013	673.5	262.5	0.3968	0.003	0.0077	2.1	2
222050_at	NM_004860	1	-4743.09	12..2	0.002	1234.7	505.3	999	0.0008	0	1	0	1	-4743.09	12..1	0.003	1234.7	505.3	0.4062	0.0008	0.002	1	1
222038_s_at	NM_016001	2	-5504.21	12..2	0.002	1123.6	388.4	999	0.0009	0	1	0	2	-5504.21	12..1	0.004	1123.6	388.4	0.0001	0	0.0053	0	2.1
221935_s_at	NM_173654	2	-2307.01	10..2	0.004	555	189	999	0.0018	0	1	0	2	-2307.01	10..1	0.008	555	189	0.3254	0.0018	0.0055	1	1
221878_at	NM_001013649	2	-1314.7	12..2	0.007	321.1	107.9	999	0.0031	0	1	0	2	-1314.7	12..1	0.007	321.1	107.9	999	0.0031	0	1	0
221823_at	NM_033211	2	-2641.64	16..2	0.005	444.2	158.8	999	0.0023	0	1	0	2	-2641.64	16..1	0.015	444.2	158.8	0.0001	0	0.0191	0	3
221809_at	NM_020850	1	-4935.59	16..2	0.007	949.6	298.4	999	0.0031	0	2.9	0	1	-4935.59	16..1	0.005	949.6	298.4	0.2869	0.001	0.0036	1	1.1
221761_at	NM_001126	1	-4568.5	16..2	0.002	928.4	313.6	999	0.0011	0	1	0	1	-4568.5	16..1	0	928.4	313.6	0.0001	0	0	0	0
221760_at	NM_005907	1	-2259.99	16..2	0.006	349.2	118.8	999	0.0028	0	1	0	1	-2259.99	16..1	0	349.2	118.8	0.0001	0	0	0	0
221713_s_at	NM_024871	2	-1190.66	7..2	0.016	431	130	999	0.0069	0	3	0	2	-1190.66	7..1	0.011	431	130	0.282	0.0022	0.008	1	1
221712_s_at	NM_018093	0.5	-1680.26	12..2	0.006	357.4	146.6	999	0.0029	0	1	0	0.5	-1680.26	12..1	0.025	357.4	146.6	999	0.0116	0	4.1	0
221647_s_at	NM_021932	2	-4668.54	10..2	0.002	1179.5	398.5	999	0.0011	0	1.3	0	2	-4668.54	10..1	0.011	1179.5	398.5	0.2943	0.0023	0.0078	2.7	3.1
221622_s_at	NM_018480	2	-2094.35	10..2	0.016	408.7	140.3	999	0.0071	0	2.9	0	2	-2094.35	10..1	0.006	408.7	140.3	0.0001	0	0.0079	0	1.1
221600_s_at	NM_024684	2	-618.336	14..2	0.016	135	48	999	0.0074	0	1	0	2	-618.336	14..1	0.018	135	48	0.0001	0	0.0229	0	1.1
221599_at	NM_024684	2	-618.336	14..2	0.016	135	48	999	0.0074	0	1	0	2	-618.336	14..1	0.018	135	48	0.0001	0	0.0229	0	1.1
221516_s_at	NM_019008	1	-4828.2	16..2	0.002	1014.8	374.2	999	0.001	0	1	0	1	-4828.2	16..1	0.009	1014.8	374.2	0.1231	0.001	0.0081	1	3
221497_x_at	NM_022051	1	-1528.71	14..2	0.005	439.4	154.6	999	0.0023	0	1	0	1	-1528.71	14..1	0	439.4	154.6	48.013	0	0	0	0
221496_s_at	NM_016272	2	-1669.09	14..2	0.006	440.1	102.9	999	0.0024	0	1.1	0	2	-1669.09	14..1	0	440.1	102.9	10.6736	0	0	0	0
221467_at	NM_005912	2	-3666.32	16..2	0.003	648.5	236.5	999	0.0016	0	1	0	2	-3666.32	16..1	0.007	648.5	236.5	0.375	0.0016	0.0042	1	1
221452_s_at	NM_030969	0.5	-958.378	10..2	0.008	208.8	100.2	999	0.0037	0	0.8	0	0.5	-958.378	10..1	0.013	208.8	100.2	999	0.0062	0	1.3	0
221437_s_at	NM_031280	2	-1804.41	12..2	0.014	324.9	122.1	999	0.0064	0	2.1	0	2	-1804.41	12..1	0.014	324.9	122.1	0.0001	0	0.0166	0	2
221436_s_at	NM_031299	2	-2814.65	10..2	0.007	524.3	228.7	999	0.0031	0	1.6	0	2	-2814.65	10..1	0.002	524.3	228.7	999	0.0008	0	0.4	0
221431_s_at	NM_030959	2	-2774.46	11..2	0.008	565.6	232.4	999	0.0036	0	2.1	0	2	-2774.46	11..1	0.008	565.6	232.4	999	0.0036	0	2	0
221392_at	NM_016944	2	-2131.16	10..2	0.005	430.1	181.9	999	0.0024	0	1	0	2	-2131.16	10..1	0.005	430.1	181.9	999	0.0024	0	1	0
221373_x_at	NM_004158	2	-1418.56	10..2	0.022	285.8	101.2	999	0.0101	0	2.9	0	2	-1418.56	10..1	0.016	285.8	101.2	0.0001	0	0.0207	0	2.1
221346_at	NM_012351	2	-3202.39	11..2	0.007	622.1	238.9	999	0.0034	0	2.1	0	2	-3202.39	11..1	0.021	622.1	238.9	0.3847	0.0048	0.0126	3	3
221344_at	NM_013936	2	-3313.57	11..2	0.01	646.1	271.9	999	0.0047	0	3	0	2	-3313.57	11..1	0.017	646.1	271.9	1.6747	0.0063	0.0038	4.1	1
221339_at	NM_013941	0.5	-2823.34	9..2	0.014	685.5	211.5	999	0.006	0	4.1	0	0.5	-2823.34	9..1	0.02	685.5	211.5	0.3159	0.0044	0.014	3	3
221336_at	NM_005172	1	-3211.46	16..2	0.005	491.4	147.6	999	0.002	0	1	0	1	-3211.46	16..1	0	491.4	147.6	0.0001	0	0	0	0
221294_at	NM_005294	2	-2769.87	12..2	0.006	694.8	280.2	999	0.003	0	2.1	0	2	-2769.87	12..1	0.003	694.8	280.2	0.0001	0	0.0036	0	1
221268_s_at	NM_030791	2	-5133.26	16..2	0.006	783.2	269.8	999	0.0026	0	2	0	2	-5133.26	16..1	0.017	783.2	269.8	0.3435	0.0039	0.0113	3.1	3.1
221266_s_at	NM_030788	2	-4719.37	10..2	0.002	942.6	416.4	999	0.0011	0	1	0	2	-4719.37	10..1	0.007	942.6	416.4	999	0.0033	0	3.1	0
221249_s_at	NM_030802	1	-2144.14	14..2	0.006	371.4	150.6	999	0.0027	0	1	0	1	-2144.14	14..1	0.017	371.4	150.6	0.2018	0.0027	0.0134	1	2
221227_x_at	NM_017421	2	-2961.53	12..2	0.004	609.5	227.5	999	0.0017	0	1	0	2	-2961.53	12..1	0.011	609.5	227.5	0.7536	0.0033	0.0044	2	1
221192_x_at	NM_024311	2	-4965.54	14..2	0.002	947.4	378.6	999	0.0011	0	1	0	2	-4965.54	14..1	0.005	947.4	378.6	0.0001	0	0.0056	0	2.1
221167_s_at	NM_031290	2	-1864.04	12..2	0.005	438.9	134.1	999	0.0023	0	1	0	2	-1864.04	12..1	0.005	438.9	134.1	0.0001	0	0.0074	0	1
221166_at	NM_020638	2	-1966.13	11..2	0.012	424.3	97.7	999	0.0048	0	2	0	2	-1966.13	11..1	0.006	424.3	97.7	999	0.0023	0	1	0
221112_at	NM_017416	2	-4781.4	14..2	0.009	972.8	341.2	999	0.0041	0	4	0	2	-4781.4	14..1	0.012	972.8	341.2	0.2273	0.0021	0.0091	2	3.1
221095_s_at	NM_172201	1	-1147.09	14..2	0.011	218.8	72.2	999	0.0047	0	1	0	1	-1147.09	14..1	0.021	218.8	72.2	0.0001	0	0.028	0	2
221067_s_at	NM_030572	2	-1135.46	12..2	0	180	84	999	0	0	0	0	2	-1135.46	12..1	0.012	180	84	999	0.0057	0	1	0
221027_s_at	NM_030821	1	-2169.99	14..2	0.006	419.1	123.9	999	0.0025	0	1	0	1	-2169.99	14..1	0.006	419.1	123.9	0.0001	0	0.0081	0	1
221014_s_at	NM_031296	1	-2074.65	16..2	0.005	408.3	146.7	999	0.0025	0	1	0	1	-2074.65	16..1	0	408.3	146.7	0.0001	0	0	0	0
221012_s_at	NM_030912	0.5	-3911.3	16..2	0.011	853.3	220.7	999	0.0046	0	3.9	0	0.5	-3911.3	16..1	0.006	853.3	220.7	0.2318	0.0011	0.0049	1	1.1
220969_s_at	NM_001031713	2	-2598.18	14..2	0.005	461.7	174.3	999	0.0022	0	1	0	2	-2598.18	14..1	0	461.7	174.3	198.651	0	0	0	0
220962_s_at	NM_013358	2	-5379.05	12..2	0.005	981.2	278.8	999	0.0021	0	2.1	0	2	-5379.05	12..1	0.017	981.2	278.8	0.3573	0.0041	0.0114	4	3.2
220953_s_at	NM_001040446	2	-7231.16	12..2	0.001	1545.8	602.2	999	0.0007	0	1	0	2	-7231.16	12..1	0	1545.8	602.2	0.0001	0	0	0	0
220868_s_at	NM_019849	2	-5838.15	16..2	0.01	1092.3	335.7	999	0.0043	0	4.7	0	2	-5838.15	16..1	0.009	1092.3	335.7	0.0001	0	0.0129	0	4.3
220815_at	NM_013266	2	-1646.43	13..2	0.006	367.3	136.7	999	0.0027	0	1	0	2	-1646.43	13..1	0.012	367.3	136.7	0.3497	0.0027	0.0077	1	1.1
220766_at	NM_017589	1	-1873.71	13..2	0.007	331.1	109.9	999	0.003	0	1	0	1	-1873.71	13..1	0	331.1	109.9	0.0001	0	0	0	0
220722_s_at	NM_021815	1	-3782.42	16..2	0.004	602.6	228.4	999	0.0017	0	1	0	1	-3782.42	16..1	0.011	602.6	228.4	0.0001	0	0.0139	0	3.2
220690_s_at	NM_015510	2	-4376.04	14..2	0.006	665.8	255.2	999	0.003	0	2	0	2	-4376.04	14..1	0.007	665.8	255.2	0.3704	0.0015	0.004	1	1
220648_at	NM_018702	2	-1776.21	14..2	0.007	325.7	97.3	999	0.003	0	1	0	2	-1776.21	14..1	0.008	325.7	97.3	0.0001	0	0.0109	0	1.1
220639_at	NM_024795	2	-2924.55	12..2	0.009	471.8	182.2	999	0.0043	0	2	0	2	-2924.55	12..1	0.009	471.8	182.2	999	0.0043	0	2	0
220635_at	NM_014069	0.5	-1261.83	12..2	0.01	184.4	121.6	999	0.0057	0	1	0	0.5	-1261.83	12..1	0.03	184.4	121.6	1.4665	0.0114	0.0078	2.1	0.9
220631_at	NM_022353	2	-5395	14..2	0.003	911.7	315.3	999	0.0011	0	1	0	2	-5395	14..1	0.017	911.7	315.3	0.4031	0.0042	0.0104	3.8	3.3
220606_s_at	NM_020233	2	-2310.01	12..2	0.005	446.3	147.7	999	0.0022	0	1	0	2	-2310.01	12..1	0.026	446.3	147.7	0.4518	0.0066	0.0145	2.9	2.1
220545_s_at	NM_021733	2	-5713.63	12..2	0.012	1306.4	382.6	999	0.0054	0	7	0	2	-5713.63	12..1	0.011	1306.4	382.6	0.1404	0.0015	0.0107	2	4.1
220544_at	NM_021733	2	-5713.63	12..2	0.012	1306.4	382.6	999	0.0054	0	7	0	2	-5713.63	12..1	0.011	1306.4	382.6	0.1404	0.0015	0.0107	2	4.1
220484_at	NM_018298	2	-7248.27	16..2	0.002	1190.6	432.4	999	0.0008	0	1	0	2	-7248.27	16..1	0.006	1190.6	432.4	0.0001	0	0.0073	0	3.2
220482_s_at	NM_012139	2	-3259.68	12..2	0.012	541.1	241.9	999	0.0057	0	3.1	0	2	-3259.68	12..1	0.012	541.1	241.9	0.2111	0.0018	0.0087	1	2.1
220466_at	NM_025004	0.5	-3761.97	10..2	0.003	708.4	278.6	999	0.0014	0	1	0	0.5	-3761.97	10..1	0.012	708.4	278.6	0.4124	0.0029	0.0071	2.1	2
220460_at	NM_017435	2	-7079.34	14..2	0.002	1236.7	467.3	999	0.0008	0	1	0	2	-7079.34	14..1	0.005	1236.7	467.3	0.0001	0	0.0067	0	3.1
220442_at	NM_003774	2	-4662.87	9..2	0.002	1137.1	383.9	999	0.0009	0	1	0	2	-4662.87	9..1	0.01	1137.1	383.9	0.2156	0.0018	0.0082	2	3.1
220435_at	NM_018713	2	-3972.73	10..2	0.004	916.6	286.4	999	0.0019	0	1.8	0	2	-3972.73	10..1	0.013	916.6	286.4	1.3321	0.0047	0.0035	4.3	1
220434_at	NM_024876	2	-2810.07	12..2	0.01	675.5	215.5	999	0.0044	0	3	0	2	-2810.07	12..1	0.011	675.5	215.5	0.1423	0.0015	0.0102	1	2.2
220430_at	NM_024869	0.5	-2001.62	8..2	0.012	378.1	170.9	999	0.0057	0	2.2	0	0.5	-2001.62	8..1	0	378.1	170.9	999	0	0	0	0
220423_at	NM_012400	2	-1338.85	9..2	0.004	350.1	81.9	999	0.0015	0	0.5	0	2	-1338.85	9..1	0.01	350.1	81.9	999	0.0042	0	1.5	0
220416_at	NM_024837	2	-3972.7	14..2	0.003	707.5	243.5	999	0.0014	0	1	0	2	-3972.7	14..1	0.01	707.5	243.5	0.1617	0.0014	0.0087	1	2.1
220390_at	NM_024783	2	-5265.56	12..2	0.002	1173.6	383.4	999	0.0009	0	1	0	2	-5265.56	12..1	0.008	1173.6	383.4	1.0137	0.0026	0.0026	3.1	1
220346_at	NM_001004346	2	-3751	16..2	0.007	622.9	235.1	999	0.0032	0	2	0	2	-3751	16..1	0.011	622.9	235.1	0.175	0.0016	0.009	1	2.1
220343_at	NM_018945	1	-2941.09	16..2	0.007	587.3	219.7	999	0.0034	0	2	0	1	-2941.09	16..1	0.016	587.3	219.7	0.0001	0	0.0193	0	4.2
220328_at	NM_024947	2	-8451.79	14..2	0.001	1724	748	999	0.0006	0	1	0	2	-8451.79	14..1	0.005	1724	748	0.1353	0.0006	0.0043	1	3.2
220318_at	NM_017957	2	-4473.72	12..2	0.004	914.5	288.5	999	0.0018	0	1.6	0	2	-4473.72	12..1	0.019	914.5	288.5	0.2358	0.0035	0.015	3.2	4.3
220315_at	NM_020367	1	-3996.76	16..2	0.006	737.6	234.4	999	0.0027	0	2	0	1	-3996.76	16..1	0	737.6	234.4	0.0001	0	0	0	0
220286_at	NM_017762	2	-5110.15	16..2	0.002	910.1	334.9	999	0.0011	0	1	0	2	-5110.15	16..1	0.005	910.1	334.9	0.0001	0	0.0061	0	2
220268_at	NM_024684	2	-618.336	14..2	0.016	135	48	999	0.0074	0	1	0	2	-618.336	14..1	0.018	135	48	0.0001	0	0.0229	0	1.1
220261_s_at	NM_018106	1	-3597.38	10..2	0.003	732.1	290.9	999	0.0014	0	1	0	1	-3597.38	10..1	0.03	732.1	290.9	0.4282	0.0072	0.0168	5.3	4.9
220260_at	NM_018317	1	-2576.09	16..2	0.021	560.6	156.4	999	0.0089	0	5	0	1	-2576.09	16..1	0.004	560.6	156.4	999	0.0018	0	1	0
220259_at	NM_024927	2	-6336.69	12..2	0.002	1369.1	526.9	999	0.0007	0	1	0	2	-6336.69	12..1	0.003	1369.1	526.9	0.3647	0.0007	0.0019	1	1
220192_x_at	NM_012391	1	-2690.62	14..2	0.004	524.8	114.2	999	0.0018	0	1	0	1	-2690.62	14..1	0.014	524.8	114.2	0.3638	0.0037	0.0101	1.9	1.2
220180_at	NM_025214	2	-4237.55	12..2	0.003	727	272	999	0.0013	0	0.9	0	2	-4237.55	12..1	0.003	727	272	999	0.0015	0	1.1	0
220156_at	NM_024593	2	-1788.97	12..2	0.005	399.6	152.4	999	0.0024	0	1	0	2	-1788.97	12..1	0	399.6	152.4	0.0001	0	0	0	0
220094_s_at	NM_001031713	2	-2598.18	14..2	0.005	461.7	174.3	999	0.0022	0	1	0	2	-2598.18	14..1	0	461.7	174.3	198.651	0	0	0	0
220080_at	NM_018378	2	-3858.32	10..2	0.003	817.2	304.8	999	0.0012	0	1	0	2	-3858.32	10..1	0.011	817.2	304.8	0.3622	0.0024	0.0066	2	2
220059_at	NM_012108	2	-2313.6	12..2	0.004	507.3	194.7	999	0.002	0	1	0	2	-2313.6	12..1	0.008	507.3	194.7	0.0001	0	0.0102	0	2
220049_s_at	NM_025239	2	-2053.51	10..2	0.005	438.6	170.4	999	0.0024	0	1	0	2	-2053.51	10..1	0.005	438.6	170.4	999	0.0024	0	1	0
220045_at	NM_022728	1	-3203.47	16..2	0.003	762.9	248.1	999	0.0013	0	1	0	1	-3203.47	16..1	0.006	762.9	248.1	0.0001	0	0.0084	0	2.1
220036_s_at	NM_018113	2	-4532.85	14..2	0.002	890.5	357.5	999	0.0011	0	1	0	2	-4532.85	14..1	0.01	890.5	357.5	1.2498	0.0035	0.0028	3.1	1
220034_at	NM_007199	2	-6447.98	12..2	0.002	1170.4	434.6	999	0.0008	0	1	0	2	-6447.98	12..1	0.009	1170.4	434.6	1.4065	0.0034	0.0024	4	1
219941_at	NM_018279	0.5	-4144.8	16..2	0.004	591.4	236.6	999	0.0017	0	1	0	0.5	-4144.8	16..1	0.007	591.4	236.6	999	0.0034	0	2	0
219915_s_at	NM_018593	0.5	-3097.8	14..2	0.004	532.9	223.1	999	0.0019	0	1	0	0.5	-3097.8	14..1	0	532.9	223.1	93.5876	0	0	0	0
219877_at	NM_024645	0.5	-1722.57	14..2	0.006	361.5	124.5	999	0.0028	0	1	0	0.5	-1722.57	14..1	0	361.5	124.5	0.0001	0	0	0	0
219861_at	NM_018163	2	-2877.63	12..2	0.007	695	214	999	0.0029	0	2	0	2	-2877.63	12..1	0.007	695	214	0.0001	0	0.0092	0	2
219860_at	NM_025262	2	-1230.5	10..2	0.018	247.5	73.5	999	0.008	0	2	0	2	-1230.5	10..1	0.029	247.5	73.5	0.5756	0.0082	0.0142	2	1
219859_at	NM_014358	2	-2138.3	10..2	0.005	441.6	167.4	999	0.0021	0	0.9	0	2	-2138.3	10..1	0.01	441.6	167.4	999	0.0047	0	2.1	0
219855_at	NM_018159	0.5	-1549.93	16..2	0.006	368.7	93.3	999	0.0027	0	1	0	0.5	-1549.93	16..1	0.007	368.7	93.3	0.0001	0	0.0108	0	1
219850_s_at	NM_012153	2	-3025.71	14..2	0.003	686.3	207.7	999	0.0015	0	1	0	2	-3025.71	14..1	0.003	686.3	207.7	999	0.0015	0	1	0
219818_s_at	NM_018025	2	-8982.16	12..2	0.006	1789.5	718.5	999	0.0028	0	5.1	0	2	-8982.16	12..1	0.016	1789.5	718.5	0.1741	0.0022	0.0129	4	9.3
219815_at	NM_024637	2	-4201.09	10..2	0.004	964.1	415.9	999	0.0021	0	2	0	2	-4201.09	10..1	0.009	964.1	415.9	0.4255	0.0021	0.0049	2	2
219700_at	NM_020405	2	-4277.82	12..2	0.003	878.7	267.3	999	0.0011	0	1	0	2	-4277.82	12..1	0.011	878.7	267.3	0.8546	0.0034	0.004	3	1.1
219673_at	NM_153255	1	-4195.81	14..2	0.003	823.7	316.3	999	0.0012	0	1	0	1	-4195.81	14..1	0	823.7	316.3	0.0001	0	0	0	0
219623_at	NM_024855	0.5	-3628.79	14..2	0.003	675.2	221.8	999	0.0015	0	1	0	0.5	-3628.79	14..1	0.017	675.2	221.8	0.0809	0.0015	0.0186	1	4.1
219594_at	NM_016533	2	-1485.88	14..2	0.009	251.9	75.1	999	0.0041	0	1	0	2	-1485.88	14..1	0.009	251.9	75.1	0.0001	0	0.0135	0	1
219565_at	NM_177538	2	-4989.07	12..2	0.005	880.6	328.4	999	0.0023	0	2	0	2	-4989.07	12..1	0.007	880.6	328.4	0.7155	0.0023	0.0031	2	1
219561_at	NM_016429	1	-1029.91	12..2	0.009	261.4	86.6	999	0.0038	0	1	0	1	-1029.91	12..1	0	261.4	86.6	0.0001	0	0	0	0
219551_at	NM_018456	2	-3043.29	14..2	0.012	545.3	177.7	999	0.0053	0	2.9	0	2	-3043.29	14..1	0	545.3	177.7	0.0001	0	0	0	0
219512_at	NM_024918	2	-2968.17	10..2	0.003	645.4	269.6	999	0.0015	0	1	0	2	-2968.17	10..1	0.01	645.4	269.6	0.8254	0.0031	0.0038	2	1
219493_at	NM_024745	2	-5527.14	12..2	0.004	1049.2	366.8	999	0.002	0	2.1	0	2	-5527.14	12..1	0.011	1049.2	366.8	0.5127	0.0029	0.0056	3	2
219468_s_at	NM_017949	2	-3469.98	12..2	0.006	802.5	235.5	999	0.0025	0	2	0	2	-3469.98	12..1	0.032	802.5	235.5	0.2342	0.0062	0.0265	5	6.2
219467_at	NM_017676	2	-4339.86	10..2	0.002	1150.2	391.8	999	0.0009	0	1	0	2	-4339.86	10..1	0.004	1150.2	391.8	999	0.0017	0	2	0
219466_s_at	NM_001643	2	-1245.93	11..2	0.031	223.6	76.4	999	0.014	0	3.1	0	2	-1245.93	11..1	0.01	223.6	76.4	0.0001	0	0.013	0	1
219465_at	NM_001643	2	-1245.93	11..2	0.031	223.6	76.4	999	0.014	0	3.1	0	2	-1245.93	11..1	0.01	223.6	76.4	0.0001	0	0.013	0	1
219461_at	NM_020168	1	-4573.34	16..2	0.003	830.8	252.2	999	0.0012	0	1	0	1	-4573.34	16..1	0.006	830.8	252.2	0.0001	0	0.0085	0	2.2
219425_at	NM_014351	2	-1740.73	16..2	0.006	378.6	107.4	999	0.0025	0	1	0	2	-1740.73	16..1	0	378.6	107.4	0.0001	0	0	0	0
219418_at	NM_024782	2	-2956.11	10..2	0.004	611.9	261.1	999	0.0017	0	1	0	2	-2956.11	10..1	0.018	611.9	261.1	1.7945	0.0068	0.0038	4.2	1
219406_at	NM_024097	2	-1834.19	14..2	0.004	344	136	999	0.0016	0	0.6	0	2	-1834.19	14..1	0.009	344	136	0.1901	0.0014	0.0074	0.5	1
219388_at	NM_024915	0.5	-1765.91	16..2	0.007	319.7	88.3	999	0.0031	0	1	0	0.5	-1765.91	16..1	0.016	319.7	88.3	0.0001	0	0.0242	0	2.1
219369_s_at	NM_023112	2	-1999.65	12..2	0.004	537.5	161.5	999	0.0018	0	1	0	2	-1999.65	12..1	0.009	537.5	161.5	0.0001	0	0.0127	0	2.1
219316_s_at	NM_017791	2	-2886.91	10..2	0.007	689.7	252.3	999	0.003	0	2.1	0	2	-2886.91	10..1	0.003	689.7	252.3	999	0.0015	0	1	0
219299_at	NM_017956	1	-4676.32	12..2	0.002	883.1	364.9	999	0.0011	0	1	0	1	-4676.32	12..1	0.007	883.1	364.9	0.8331	0.0023	0.0028	2	1
219294_at	NM_018132	2	-1320.68	9..2	0.027	326.1	123.9	999	0.0123	0	4	0	2	-1320.68	9..1	0.007	326.1	123.9	999	0.0031	0	1	0
219258_at	NM_017858	2	-3286.38	14..2	0.008	571.4	166.6	999	0.0035	0	2	0	2	-3286.38	14..1	0.008	571.4	166.6	999	0.0034	0	2	0
219243_at	NM_018326	0.5	-3166.01	9..2	0.018	625.4	217.6	999	0.0081	0	5	0	0.5	-3166.01	9..1	0	625.4	217.6	999	0	0	0	0
219220_x_at	NM_020191	2	-2347.07	12..2	0.012	554.4	186.6	999	0.0054	0	3	0	2	-2347.07	12..1	0.004	554.4	186.6	0.0001	0	0.0057	0	1.1
219214_s_at	NM_014595	1	-1702	12..2	0.006	377.4	90.6	999	0.0026	0	1	0	1	-1702	12..1	0.02	377.4	90.6	0.1141	0.0027	0.0232	1	2.1
219205_at	NM_021947	2	-3475.47	12..2	0.003	711.2	293.8	999	0.0016	0	1.2	0	2	-3475.47	12..1	0.006	711.2	293.8	999	0.0026	0	1.8	0
219204_s_at	NM_021947	2	-3475.47	12..2	0.003	711.2	293.8	999	0.0016	0	1.2	0	2	-3475.47	12..1	0.006	711.2	293.8	999	0.0026	0	1.8	0
219203_at	NM_016049	2	-1883.09	12..2	0.005	448	167	999	0.0023	0	1	0	2	-1883.09	12..1	0.005	448	167	0.0001	0	0.006	0	1
219178_at	NM_024638	2	-5335.41	14..2	0.002	884.5	351.5	999	0.0011	0	1	0	2	-5335.41	14..1	0.005	884.5	351.5	0.397	0.0011	0.0029	1	1
219156_at	NM_018373	2	-1419.11	14..2	0.008	270.6	116.4	999	0.0038	0	1	0	2	-1419.11	14..1	0.008	270.6	116.4	999	0.0037	0	1	0
219137_s_at	NM_020194	2	-3846.41	14..2	0.003	693	231	999	0.0014	0	1	0	2	-3846.41	14..1	0.007	693	231	0.309	0.0014	0.0046	1	1.1
219133_at	NM_017897	2	-6957.23	16..2	0.004	962.3	378.7	999	0.002	0	2	0	2	-6957.23	16..1	0.002	962.3	378.7	0.0001	0	0.0029	0	1.1
219130_at	NM_019083	2	-4297.28	12..2	0.006	1067.3	327.7	999	0.0028	0	3	0	2	-4297.28	12..1	0.006	1067.3	327.7	0.5941	0.0019	0.0031	2	1
219114_at	NM_016210	2	-1918.56	14..2	0.013	344	121	999	0.0058	0	2	0	2	-1918.56	14..1	0.006	344	121	999	0.0029	0	1	0
219104_at	NM_016422	2	-2607.71	16..2	0.013	502.2	181.8	999	0.0059	0	3	0	2	-2607.71	16..1	0	502.2	181.8	0.0001	0	0	0	0
219073_s_at	NM_017784	0.5	-2507.54	14..2	0.005	506.4	150.6	999	0.002	0	1	0	0.5	-2507.54	14..1	0.014	506.4	150.6	0.1488	0.002	0.0136	1	2
219069_at	NM_017704	2	-2497.38	14..2	0.005	488.2	177.8	999	0.0021	0	1	0	2	-2497.38	14..1	0.019	488.2	177.8	0.0001	0	0.0234	0	4.2
219066_at	NM_021823	1	-2121.46	14..2	0.011	399.6	149.4	999	0.005	0	2	0	1	-2121.46	14..1	0.011	399.6	149.4	999	0.005	0	2	0
219053_s_at	NM_017966	2	-4215.33	14..2	0.003	658.3	259.7	999	0.0016	0	1	0	2	-4215.33	14..1	0.013	658.3	259.7	1.2894	0.0047	0.0037	3.1	1
219037_at	NM_016052	2	-1779.28	13..2	0.023	289.5	85.5	999	0.0101	0	2.9	0	2	-1779.28	13..1	0.008	289.5	85.5	999	0.0033	0	1	0
218995_s_at	NM_001955	2	-1700.51	12..2	0.028	319.4	112.6	999	0.0127	0	4	0	2	-1700.51	12..1	0.014	319.4	112.6	0.3322	0.0031	0.0093	1	1
218964_at	NM_006465	2	-3393.97	16..2	0.004	506.8	180.2	999	0.002	0	1	0	2	-3393.97	16..1	0.004	506.8	180.2	0.0001	0	0.0056	0	1
218956_s_at	NM_015545	2	-5405.56	8..2	0.006	1558.4	451.6	999	0.0026	0	4	0	2	-5405.56	8..1	0.012	1558.4	451.6	0.1704	0.0019	0.0112	3	5.1
218920_at	NM_019057	2	-4461.91	14..2	0.003	758.3	246.7	999	0.0013	0	1	0	2	-4461.91	14..1	0.003	758.3	246.7	0.0001	0	0.0042	0	1
218889_at	NM_022451	2	-6402.7	16..2	0.004	1001.5	330.5	999	0.002	0	2	0	2	-6402.7	16..1	0.004	1001.5	330.5	0.3368	0.001	0.0029	1	1
218883_s_at	NM_024629	2	-3872.42	9..2	0.012	715	242	999	0.0054	0	3.9	0	2	-3872.42	9..1	0.01	715	242	0.1574	0.0014	0.0087	1	2.1
218867_s_at	NM_024738	2	-2525.56	16..2	0.005	454.8	121.2	999	0.0022	0	1	0	2	-2525.56	16..1	0.006	454.8	121.2	0.0001	0	0.0088	0	1.1
218865_at	NM_022746	2	-2214.19	12..2	0.005	411.1	155.9	999	0.0025	0	1	0	2	-2214.19	12..1	0.005	411.1	155.9	999	0.0025	0	1	0
218843_at	NM_022823	0.5	-1639.48	11..2	0.006	402.1	140.9	999	0.0025	0	1	0	0.5	-1639.48	11..1	0	402.1	140.9	0.4818	0	0	0	0
218823_s_at	NM_017634	2	-3195.74	14..2	0.005	823	293	999	0.0024	0	2	0	2	-3195.74	14..1	0	823	293	0.0001	0	0	0	0
218805_at	NM_018384	2	-2616.29	9..2	0.013	568.7	157.3	999	0.0055	0	3.1	0	2	-2616.29	9..1	0.008	568.7	157.3	0.2944	0.0018	0.0063	1.1	1
218795_at	NM_016361	2	-3784.15	10..2	0.003	878.4	330.6	999	0.0012	0	1	0	2	-3784.15	10..1	0.005	878.4	330.6	0.3792	0.0012	0.0031	1	1
218790_s_at	NM_018196	2	-2114.53	14..2	0.006	385.7	148.3	999	0.0027	0	1	0	2	-2114.53	14..1	0.006	385.7	148.3	0.0001	0	0.0067	0	1
218772_x_at	NM_018112	1	-1880.61	11..2	0.012	370.3	133.7	999	0.0054	0	2	0	1	-1880.61	11..1	0	370.3	133.7	0.0001	0	0	0	0
218755_at	NM_005733	2	-8806.47	12..2	0.003	1793.1	702.9	999	0.0012	0	2.2	0	2	-8806.47	12..1	0.005	1793.1	702.9	0.1194	0.0005	0.0042	0.9	3
218749_s_at	NM_024959	2	-2913.32	14..2	0.01	488.4	147.6	999	0.0042	0	2.1	0	2	-2913.32	14..1	0.019	488.4	147.6	0.1241	0.0024	0.0192	1.2	2.8
218739_at	NM_016006	0.5	-4025.68	16..2	0.003	726.8	263.2	999	0.0014	0	1	0	0.5	-4025.68	16..1	0.003	726.8	263.2	999	0.0014	0	1	0
218696_at	NM_004836	0.5	-10018.7	14..2	0.006	1055.8	375.2	999	0.0027	0	2.9	0	#N/A	#N/A	#N/A	#N/A	#N/A	#N/A	#N/A	#N/A	#N/A	#N/A	#N/A
218637_at	NM_018439	0.5	-2501.61	14..2	0.005	462.4	158.6	999	0.0022	0	1	0	0.5	-2501.61	14..1	0.005	462.4	158.6	0.0001	0	0.0066	0	1
218626_at	NM_019843	1	-8153.8	14..2	0.001	1464.1	557.9	999	0.0007	0	1	0	1	-8153.8	14..1	0.006	1464.1	557.9	0.1205	0.0007	0.0056	1	3.1
218604_at	NM_014319	2	-6589.49	14..2	0.002	1165	392	999	0.0008	0	1	0	2	-6589.49	14..1	0.002	1165	392	0.0001	0	0.0027	0	1.1
218538_s_at	NM_020662	2	-4350.56	14..2	0.003	815.5	324.5	999	0.0012	0	1	0	2	-4350.56	14..1	0.008	815.5	324.5	0.0001	0	0.0095	0	3.1
218536_at	NM_020662	2	-4350.56	14..2	0.003	815.5	324.5	999	0.0012	0	1	0	2	-4350.56	14..1	0.008	815.5	324.5	0.0001	0	0.0095	0	3.1
218525_s_at	NM_017902	1	-3793.61	16..2	0.003	780.9	251.1	999	0.0013	0	1	0	1	-3793.61	16..1	0.015	780.9	251.1	0.4555	0.0038	0.0084	3	2.1
218520_at	NM_013254	0.5	-7272.5	14..2	0.005	1426.9	484.1	999	0.002	0	2.9	0	0.5	-7272.5	14..1	0.005	1426.9	484.1	0.0001	0	0.0066	0	3.2
218508_at	NM_018403	2	-5762.71	12..2	0.002	1134	477	999	0.0009	0	1	0	2	-5762.71	12..1	0.01	1134	477	0.1042	0.0009	0.0086	1	4.1
218504_at	NM_016044	2	-3227.08	12..2	0.007	673.5	262.5	999	0.003	0	2	0	2	-3227.08	12..1	0.013	673.5	262.5	0.3968	0.003	0.0077	2.1	2
218439_s_at	NM_016144	1	-2093.05	14..2	0.006	367.3	142.7	999	0.0027	0	1	0	1	-2093.05	14..1	0.012	367.3	142.7	0.3815	0.0027	0.0072	1	1
218435_at	NM_013238	1	-1276.61	16..2	0.012	181.6	73.4	999	0.0056	0	1	0	1	-1276.61	16..1	0.024	181.6	73.4	0.3851	0.0055	0.0143	1	1
218411_s_at	NM_016586	0.5	-2180.01	16..2	0.006	429.5	110.5	999	0.0023	0	1	0	0.5	-2180.01	16..1	0.006	429.5	110.5	0.0001	0	0.0093	0	1
218383_at	NM_017815	2	-3758.25	12..2	0.003	762.4	296.6	999	0.0013	0	1	0	2	-3758.25	12..1	0.006	762.4	296.6	0.4102	0.0013	0.0033	1	1
218356_at	NM_013393	2	-2792.15	12..2	0.004	490.1	208.9	999	0.0021	0	1	0	2	-2792.15	12..1	0.017	490.1	208.9	0.4216	0.0041	0.0097	2	2
218353_at	NM_003617	0.5	-2184.08	16..2	0.006	414.1	128.9	999	0.0024	0	1	0	0.5	-2184.08	16..1	0.006	414.1	128.9	999	0.0024	0	1	0
218337_at	NM_022749	2	-4138.55	12..2	0.005	890.2	327.8	999	0.0023	0	2	0	2	-4138.55	12..1	0.01	890.2	327.8	1.0233	0.0033	0.0032	2.9	1
218332_at	NM_018476	2	-1134.59	10..2	0.008	281.7	93.3	999	0.0035	0	1	0	2	-1134.59	10..1	0	281.7	93.3	0.0001	0	0	0	0
218328_at	NM_016035	2	-2920.11	14..2	0.005	396.5	146.5	999	0.0024	0	1	0	2	-2920.11	14..1	0.017	396.5	146.5	0.6829	0.0049	0.0072	2	1.1
218324_s_at	NM_023071	2	-1579	10..2	0.006	383.7	156.3	999	0.0026	0	1	0	2	-1579	10..1	0.006	383.7	156.3	0.0001	0	0.0067	0	1
218321_x_at	NM_016086	2	-2831.93	9..2	0.019	592.7	196.3	999	0.0086	0	5.1	0	2	-2831.93	9..1	0.023	592.7	196.3	0.0586	0.0016	0.0267	0.9	5.2
218320_s_at	NM_019056	2	-1269.64	9..2	0.007	330.4	122.6	999	0.003	0	1	0	2	-1269.64	9..1	0.007	330.4	122.6	999	0.003	0	1	0
218319_at	NM_020651	2	-3895.9	16..2	0.005	916.5	334.5	999	0.0022	0	2	0	2	-3895.9	16..1	0.021	916.5	334.5	0.0001	0	0.0259	0	8.6
218288_s_at	NM_021825	2	-2404.36	14..2	0.005	488.8	162.2	999	0.002	0	1	0	2	-2404.36	14..1	0.005	488.8	162.2	0.0001	0	0.0065	0	1.1
218281_at	NM_016055	2	-1853.55	10..2	0.006	453.9	176.1	999	0.0027	0	1.2	0	2	-1853.55	10..1	0.013	453.9	176.1	0.1628	0.0018	0.0111	0.8	2
218278_at	NM_018093	0.5	-1680.26	12..2	0.006	357.4	146.6	999	0.0029	0	1	0	0.5	-1680.26	12..1	0.025	357.4	146.6	999	0.0116	0	4.1	0
218268_at	NM_022771	1	-6984.38	16..2	0.003	1333.3	409.7	999	0.0015	0	2	0	1	-6984.38	16..1	0.009	1333.3	409.7	0.0691	0.0007	0.0107	1	4.4
218253_s_at	NM_006893	2	-5756.12	12..2	0.004	1171.6	457.4	999	0.0017	0	2	0	2	-5756.12	12..1	0.006	1171.6	457.4	999	0.0026	0	3.1	0
218234_at	NM_016162	1	-2435.11	16..2	0.004	539	166	999	0.0018	0	1	0	1	-2435.11	16..1	0.004	539	166	0.0001	0	0.0063	0	1
218223_s_at	NM_016274	2	-2937.35	14..2	0.004	565.3	193.7	999	0.0018	0	1	0	2	-2937.35	14..1	0.008	565.3	193.7	0.0001	0	0.0103	0	2
218220_at	NM_021640	2	-2887.8	10..2	0.003	767.8	279.2	999	0.0013	0	1	0	2	-2887.8	10..1	0.006	767.8	279.2	0.0001	0	0.0073	0	2
218186_at	NM_020387	1	-2205.88	14..2	0	455.3	141.7	999	0	0	0	0	1	-2205.88	14..1	0.005	455.3	141.7	0.0001	0	0.0072	0	1
218152_at	NM_018200	1	-3293.42	14..2	0.003	753.4	278.6	999	0.0013	0	1	0	1	-3293.42	14..1	0.006	753.4	278.6	0.0001	0	0.0073	0	2
218133_s_at	NM_021824	2	-3102.26	14..2	0.004	518.2	210.8	999	0.002	0	1	0	2	-3102.26	14..1	0.008	518.2	210.8	0.3955	0.0019	0.0049	1	1
218118_s_at	NM_006327	1	-1813.76	16..2	0.012	367.6	139.4	999	0.0055	0	2	0	1	-1813.76	16..1	0.006	367.6	139.4	0.0001	0	0.0075	0	1
218106_s_at	NM_018141	2	-2073.5	16..2	0.007	325.8	124.2	999	0.0031	0	1	0	2	-2073.5	16..1	0.007	325.8	124.2	0.0001	0	0.008	0	1
218068_s_at	NM_024836	0.5	-2274.49	10..2	0.004	579.5	161.5	999	0.0016	0	0.9	0	0.5	-2274.49	10..1	0.009	579.5	161.5	0.0001	0	0.0139	0	2.2
218060_s_at	NM_024598	1	-1953.83	12..2	0.013	356.4	108.6	999	0.0056	0	2	0	1	-1953.83	12..1	0.013	356.4	108.6	999	0.0056	0	2	0
218036_x_at	NM_015938	2	-3568.99	16..2	0.003	643.7	223.3	999	0.0015	0	1	0	2	-3568.99	16..1	0	643.7	223.3	0.0001	0	0	0	0
218028_at	NM_022821	1	-3447.93	16..2	0.004	588.7	200.3	999	0.0017	0	1	0	1	-3447.93	16..1	0.004	588.7	200.3	0.0001	0	0.0053	0	1.1
218014_at	NM_024844	1	-7960.09	14..2	0.002	1398	516	999	0.0007	0	1	0	1	-7960.09	14..1	0.011	1398	516	0.0598	0.0007	0.012	1	6.2
217965_s_at	NM_013260	2	-2003.61	16..2	0.016	406.5	154.5	999	0.0074	0	3	0	2	-2003.61	16..1	0.023	406.5	154.5	0.0001	0	0.0277	0	4.3
217947_at	NM_017801	2	-2005.55	10..2	0.006	382.5	154.5	999	0.0028	0	1.1	0	2	-2005.55	10..1	0.006	382.5	154.5	999	0.0027	0	1	0
217926_at	NM_014047	1	-664.831	10..2	0	184.9	46.1	999	0	0	0	0	1	-664.831	10..1	0	184.9	46.1	999	0	0	0	0
217897_at	NM_022003	1	-740.232	10..2	0.011	210.8	71.2	999	0.0049	0	1	0	1	-740.232	10..1	0	210.8	71.2	73.9646	0	0	0	0
217889_s_at	NM_024843	0.5	-3819.31	16..2	0.008	510.1	224.9	999	0.004	0	2	0	0.5	-3819.31	16..1	0	510.1	224.9	0.0001	0	0	0	0
217870_s_at	NM_016308	2	-1094.11	16..2	0.009	240.9	80.1	999	0.0042	0	1	0	2	-1094.11	16..1	0	240.9	80.1	0.0001	0	0	0	0
217853_at	NM_022748	2	-11387.1	14..2	0.017	1218.3	416.7	999	0.0074	0	9	0	#N/A	#N/A	#N/A	#N/A	#N/A	#N/A	#N/A	#N/A	#N/A	#N/A	#N/A
217774_s_at	NM_016404	2	-1081.7	10..2	0.008	288.4	86.6	999	0.0035	0	1	0	2	-1081.7	10..1	0.017	288.4	86.6	0.0001	0	0.0251	0	2.2
217746_s_at	NM_013374	2	-9652.34	16..2	0.005	1592.1	615.9	999	0.0025	0	4	0	2	-9652.34	16..1	0.011	1592.1	615.9	0.0523	0.0006	0.0119	1	7.3
217730_at	NM_022152	2	-2147.63	16..2	0.008	270.7	95.3	999	0.0036	0	1	0	2	-2147.63	16..1	0.034	270.7	95.3	0.1112	0.0036	0.0327	1	3.1
217646_at	NM_003172	2	-3087.85	12..2	0.004	590.3	219.7	999	0.0017	0	1	0	2	-3087.85	12..1	0.008	590.3	219.7	0.0001	0	0.0093	0	2
217599_s_at	NM_199072	2	-2354.6	14..2	0.005	436.4	139.6	999	0.0023	0	1	0	2	-2354.6	14..1	0.017	436.4	139.6	0.0001	0	0.0231	0	3.2
217550_at	NM_007348	2	-5180.91	12..2	0.002	1116.7	434.3	999	0.0009	0	1	0	2	-5180.91	12..1	0.014	1116.7	434.3	0.1506	0.0018	0.0119	2	5.2
217287_s_at	NM_004621	1	-2197.16	16..2	0.005	414.8	158.2	999	0.0024	0	1	0	1	-2197.16	16..1	0.012	414.8	158.2	0.0001	0	0.0144	0	2.3
217275_at	NM_053006	1	-3006.99	12..2	0.008	881.7	180.3	999	0.0034	0	3	0	1	-3006.99	12..1	0.008	881.7	180.3	999	0.0034	0	3	0
217255_at	NM_003900	2	-4632.03	14..2	0.003	743.1	258.9	999	0.0013	0	1	0	2	-4632.03	14..1	0.029	743.1	258.9	0.0001	0	0.0371	0	9.6
217254_s_at	NM_000799	2	-1844.46	10..2	0.005	408.7	158.3	999	0.0025	0	1	0	2	-1844.46	10..1	0.01	408.7	158.3	0.0001	0	0.0125	0	2
217252_at	NM_003900	2	-4632.03	14..2	0.003	743.1	258.9	999	0.0013	0	1	0	2	-4632.03	14..1	0.029	743.1	258.9	0.0001	0	0.0371	0	9.6
217249_x_at	NM_001865	2	-911.618	12..2	0.012	180.3	65.7	999	0.0055	0	1	0	2	-911.618	12..1	0.013	180.3	65.7	0.0001	0	0.0157	0	1
217153_at	NM_004308	2	-5446.41	16..2	0.002	989.7	288.3	999	0.001	0	1	0	2	-5446.41	16..1	0.005	989.7	288.3	0.0001	0	0.0072	0	2.1
217095_x_at	NM_004829	2	-3213.27	9..2	0.004	623.7	222.3	999	0.002	0	1.2	0	2	-3213.27	9..1	0.021	623.7	222.3	0.3273	0.0046	0.014	2.9	3.1
217088_s_at	NM_004829	2	-3213.27	9..2	0.004	623.7	222.3	999	0.002	0	1.2	0	2	-3213.27	9..1	0.021	623.7	222.3	0.3273	0.0046	0.014	2.9	3.1
217041_at	NM_014293	1	-2758.58	10..2	0.003	753.6	191.4	999	0.0013	0	1	0	1	-2758.58	10..1	0.007	753.6	191.4	0.0001	0	0.0107	0	2
217017_at	NM_017784	0.5	-2507.54	14..2	0.005	506.4	150.6	999	0.002	0	1	0	0.5	-2507.54	14..1	0.014	506.4	150.6	0.1488	0.002	0.0136	1	2
216903_s_at	NM_006077	2	-3309.27	16..2	0.003	699.4	245.6	999	0.0014	0	1	0	2	-3309.27	16..1	0	699.4	245.6	0.0001	0	0	0	0
216755_at	NM_017784	0.5	-2507.54	14..2	0.005	506.4	150.6	999	0.002	0	1	0	0.5	-2507.54	14..1	0.014	506.4	150.6	0.1488	0.002	0.0136	1	2
216736_at	NM_001001524	2	-3142.97	10..2	0.006	695.6	234.4	999	0.0027	0	1.9	0	2	-3142.97	10..1	0.095	695.6	234.4	0.4491	0.0243	0.0541	16.9	12.7
216727_at	NM_007271	0.5	-4288.45	16..2	0.002	1030.6	346.4	999	0.001	0	1	0	0.5	-4288.45	16..1	0	1030.6	346.4	0.0001	0	0	0	0
216689_x_at	NM_004308	2	-5446.41	16..2	0.002	989.7	288.3	999	0.001	0	1	0	2	-5446.41	16..1	0.005	989.7	288.3	0.0001	0	0.0072	0	2.1
216639_at	NM_014467	1	-2972.25	14..2	0.004	624.4	233.6	999	0.0016	0	1	0	1	-2972.25	14..1	0	624.4	233.6	0.0001	0	0	0	0
216522_at	NM_012367	2	-2686.36	10..2	0.004	485.4	213.6	999	0.0019	0	0.9	0	2	-2686.36	10..1	0.018	485.4	213.6	999	0.0086	0	4.2	0
216458_at	NM_152391	2	-1665.57	12..2	0	317.4	126.6	999	0	0	0	0	2	-1665.57	12..1	0.007	317.4	126.6	999	0.0033	0	1	0
216451_at	NM_007271	0.5	-4288.45	16..2	0.002	1030.6	346.4	999	0.001	0	1	0	0.5	-4288.45	16..1	0	1030.6	346.4	0.0001	0	0	0	0
216399_s_at	NM_020843	2	-1303.62	14..2	0.019	249.3	80.7	999	0.0082	0	2	0	2	-1303.62	14..1	0.009	249.3	80.7	999	0.0041	0	1	0
216250_s_at	NM_004811	0.5	-4102.41	12..2	0.005	840.6	284.4	999	0.0024	0	2	0	0.5	-4102.41	12..1	0.003	840.6	284.4	999	0.0012	0	1	0
216238_s_at	NM_005141	2	-4967.45	16..2	0.011	635	205	999	0.0048	0	3	0	2	-4967.45	16..1	0.007	635	205	0.0001	0	0.0101	0	2.1
216100_s_at	NM_015602	0.5	-3343.91	12..2	0.003	643.3	235.7	999	0.0016	0	1	0	0.5	-3343.91	12..1	0.004	643.3	235.7	0.0001	0	0.0044	0	1
215961_at	NM_000505	2	-3077.27	10..2	0.007	673.9	193.1	999	0.0029	0	1.9	0	2	-3077.27	10..1	0.007	673.9	193.1	0.2641	0.0015	0.0056	1	1.1
215925_s_at	NM_001782	2	-3093.12	10..2	0.013	546.9	182.1	999	0.0059	0	3.2	0	2	-3093.12	10..1	0.012	546.9	182.1	999	0.0054	0	3	0
215889_at	NM_005414	2	-5463.4	16..2	0.002	923.5	336.5	999	0.0011	0	1	0	2	-5463.4	16..1	0.019	923.5	336.5	0.2015	0.0032	0.0156	2.9	5.3
215848_at	NM_020843	2	-1303.62	14..2	0.019	249.3	80.7	999	0.0082	0	2	0	2	-1303.62	14..1	0.009	249.3	80.7	999	0.0041	0	1	0
215752_at	NM_015191	2	-10934.9	16..2	0.001	1713	684	999	0.0006	0	1	0	2	-10934.9	16..1	0	1713	684	0.0001	0	0	0	0
215748_at	NM_001039548	2	-2877.45	10..2	0.005	834.5	245.5	999	0.0024	0	2	0	2	-2877.45	10..1	0.003	834.5	245.5	999	0.0012	0	1	0
215690_x_at	NM_003801	2	-4946.53	10..2	0.005	1325.2	477.8	999	0.0023	0	3	0	2	-4946.53	10..1	0.012	1325.2	477.8	0.1481	0.0015	0.0104	2	5
215588_x_at	NM_003831	2	-2680.68	14..2	0.003	636.2	215.8	999	0.0015	0	1	0	2	-2680.68	14..1	0	636.2	215.8	0.0001	0	0	0	0
215537_x_at	NM_013974	2	-2598.15	12..2	0.004	576.9	272.1	999	0.0017	0	1	0	2	-2598.15	12..1	0.007	576.9	272.1	0.0001	0	0.0074	0	2
215521_at	NM_024947	2	-8451.79	14..2	0.001	1724	748	999	0.0006	0	1	0	2	-8451.79	14..1	0.005	1724	748	0.1353	0.0006	0.0043	1	3.2
215520_at	NM_015617	2	-3574.48	12..2	0.007	887.2	309.8	999	0.0033	0	2.9	0	2	-3574.48	12..1	0.005	887.2	309.8	0.3179	0.0011	0.0034	1	1.1
215517_at	NM_015617	2	-3574.48	12..2	0.007	887.2	309.8	999	0.0033	0	2.9	0	2	-3574.48	12..1	0.005	887.2	309.8	0.3179	0.0011	0.0034	1	1.1
215492_x_at	NM_138296	2	-1723.23	10..2	0.009	354.8	152.2	999	0.0045	0	1.6	0	2	-1723.23	10..1	0.015	354.8	152.2	0.7069	0.0045	0.0063	1.6	1
215425_at	NM_006806	2	-1733.55	10..2	0.004	552.8	203.2	999	0.0018	0	1	0	2	-1733.55	10..1	0.008	552.8	203.2	0.3441	0.0018	0.0052	1	1.1
215371_at	NM_004269	0.5	-2453.17	16..2	0.004	532.4	193.6	999	0.0019	0	1	0	0.5	-2453.17	16..1	0	532.4	193.6	21.6876	0	0	0	0
215352_at	NM_018384	2	-2616.29	9..2	0.013	568.7	157.3	999	0.0055	0	3.1	0	2	-2616.29	9..1	0.008	568.7	157.3	0.2944	0.0018	0.0063	1.1	1
215135_at	NM_012100	2	-6770.33	16..2	0.005	970.8	310.2	999	0.0021	0	2	0	2	-6770.33	16..1	0.005	970.8	310.2	0.3069	0.001	0.0033	1	1
215104_at	NM_031474	2	-2039.57	10..2	0.009	513.4	167.6	999	0.004	0	2.1	0	2	-2039.57	10..1	0.004	513.4	167.6	999	0.002	0	1	0
215096_s_at	NM_001984	2	-3496.71	16..2	0.004	634	212	999	0.0016	0	1	0	2	-3496.71	16..1	0.019	634	212	0.0001	0	0.0257	0	5.4
215095_at	NM_001984	2	-3496.71	16..2	0.004	634	212	999	0.0016	0	1	0	2	-3496.71	16..1	0.019	634	212	0.0001	0	0.0257	0	5.4
215047_at	NM_015431	2	-2781.39	10..2	0.014	701.4	162.6	999	0.0056	0	3.9	0	2	-2781.39	10..1	0.017	701.4	162.6	0.3237	0.0042	0.0128	2.9	2.1
215034_s_at	NM_014220	2	-2061.29	10..2	0.015	419.4	159.6	999	0.0068	0	2.8	0	2	-2061.29	10..1	0.02	419.4	159.6	0.3339	0.0042	0.0126	1.8	2
215033_at	NM_014220	2	-2061.29	10..2	0.015	419.4	159.6	999	0.0068	0	2.8	0	2	-2061.29	10..1	0.02	419.4	159.6	0.3339	0.0042	0.0126	1.8	2
215023_s_at	NM_000466	2	-6186.22	10..2	0.001	1446.3	569.7	999	0.0007	0	1	0	2	-6186.22	10..1	0.005	1446.3	569.7	0.1855	0.0007	0.0037	1	2.1
214985_at	NM_000127	0.5	-3677.21	16..2	0.005	942.5	338.5	999	0.0021	0	2	0	0.5	-3677.21	16..1	0.002	942.5	338.5	999	0.0011	0	1	0
214943_s_at	NM_015014	2	-4995.14	14..2	0.003	748.9	235.1	999	0.0013	0	1	0	2	-4995.14	14..1	0.018	748.9	235.1	0.6224	0.0054	0.0086	4	2
214942_at	NM_015014	2	-4995.14	14..2	0.003	748.9	235.1	999	0.0013	0	1	0	2	-4995.14	14..1	0.018	748.9	235.1	0.6224	0.0054	0.0086	4	2
214909_s_at	NM_013974	2	-2598.15	12..2	0.004	576.9	272.1	999	0.0017	0	1	0	2	-2598.15	12..1	0.007	576.9	272.1	0.0001	0	0.0074	0	2
214768_x_at	NM_014864	2	-4608.13	16..2	0.005	891.7	335.3	999	0.0023	0	2	0	2	-4608.13	16..1	0.012	891.7	335.3	0.2506	0.0023	0.0091	2	3
214764_at	NM_016052	2	-1779.28	13..2	0.023	289.5	85.5	999	0.0101	0	2.9	0	2	-1779.28	13..1	0.008	289.5	85.5	999	0.0033	0	1	0
214731_at	NM_018704	2	-5824.14	16..2	0.002	885.1	344.9	999	0.0012	0	1	0	2	-5824.14	16..1	0.007	885.1	344.9	0.1984	0.0012	0.0058	1	2
214719_at	NM_181785	1	-4729.2	12..2	0.012	893.1	339.9	999	0.0055	0	4.9	0	1	-4729.2	12..1	0	893.1	339.9	0.0001	0	0	0	0
214710_s_at	NM_031966	2	-4550.64	14..2	0.005	811.8	304.2	999	0.0024	0	2	0	2	-4550.64	14..1	0	811.8	304.2	0.0001	0	0	0	0
214624_at	NM_007000	0.5	-1818.53	14..2	0.013	340.9	100.1	999	0.0058	0	2	0	0.5	-1818.53	14..1	0.014	340.9	100.1	0.2855	0.0029	0.0103	1	1
214571_at	NM_005247	1	-2001.93	12..2	0.005	444.9	113.1	999	0.0022	0	1	0	1	-2001.93	12..1	0.011	444.9	113.1	0.0001	0	0.0189	0	2.1
214476_at	NM_005423	2	-1397.77	10..2	0.008	296.6	75.4	999	0.0033	0	1	0	2	-1397.77	10..1	0	296.6	75.4	0.0001	0	0	0	0
214467_at	NM_003608	2	-3858.28	12..2	0.007	659.3	249.7	999	0.0031	0	2	0	2	-3858.28	12..1	0	659.3	249.7	18.2422	0	0	0	0
214446_at	NM_012081	2	-5812.73	14..2	0.002	1197	450	999	0.0008	0	1	0	2	-5812.73	14..1	0.007	1197	450	0.1241	0.0008	0.0068	1	3.1
214445_at	NM_012081	2	-5812.73	14..2	0.002	1197	450	999	0.0008	0	1	0	2	-5812.73	14..1	0.007	1197	450	0.1241	0.0008	0.0068	1	3.1
214438_at	NM_021958	1	-3079.6	10..2	0.003	805.3	259.7	999	0.0012	0	1	0	1	-3079.6	10..1	0.006	805.3	259.7	0.0001	0	0.008	0	2.1
214436_at	NM_012157	1	-2150.1	12..2	0	498.3	170.7	999	0	0	0	0	1	-2150.1	12..1	0	498.3	170.7	999	0	0	0	0
214430_at	NM_000169	2	-4544.19	12..2	0.015	892.1	310.9	999	0.0068	0	6.1	0	2	-4544.19	12..1	0	892.1	310.9	0.0001	0	0	0	0
214404_x_at	NM_012391	1	-2690.62	14..2	0.004	524.8	114.2	999	0.0018	0	1	0	1	-2690.62	14..1	0.014	524.8	114.2	0.3638	0.0037	0.0101	1.9	1.2
214403_x_at	NM_012391	1	-2690.62	14..2	0.004	524.8	114.2	999	0.0018	0	1	0	1	-2690.62	14..1	0.014	524.8	114.2	0.3638	0.0037	0.0101	1.9	1.2
214371_at	NM_053006	1	-3006.99	12..2	0.008	881.7	180.3	999	0.0034	0	3	0	1	-3006.99	12..1	0.008	881.7	180.3	999	0.0034	0	3	0
214364_at	NM_182501	2	-2552.65	10..2	0.009	518.2	201.8	999	0.0039	0	2	0	2	-2552.65	10..1	0.004	518.2	201.8	999	0.002	0	1	0
214321_at	NM_002514	2	-4426.79	14..2	0.003	755.6	231.4	999	0.0013	0	1	0	2	-4426.79	14..1	0.006	755.6	231.4	999	0.0027	0	2	0
214274_s_at	NM_001607	2	-5113.99	14..2	0.002	921.6	332.4	999	0.0011	0	1	0	2	-5113.99	14..1	0.005	921.6	332.4	0.0001	0	0.0062	0	2.1
214241_at	NM_005004	1	-1840.08	12..2	0.006	382.3	115.7	999	0.0026	0	1	0	1	-1840.08	12..1	0.006	382.3	115.7	0.0001	0	0.0092	0	1.1
214237_x_at	NM_002583	2	-1326.52	10..2	0.006	388.2	112.8	999	0.0025	0	1	0	2	-1326.52	10..1	0.012	388.2	112.8	0.274	0.0025	0.0092	1	1
214235_at	NM_000777	0.5	-5092.42	10..2	0	1074.1	410.9	999	0	0	0	0	0.5	-5092.42	10..1	0.01	1074.1	410.9	0.5579	0.0028	0.0051	3	2.1
214234_s_at	NM_000777	0.5	-5092.42	10..2	0	1074.1	410.9	999	0	0	0	0	0.5	-5092.42	10..1	0.01	1074.1	410.9	0.5579	0.0028	0.0051	3	2.1
214208_at	NM_001039548	2	-2877.45	10..2	0.005	834.5	245.5	999	0.0024	0	2	0	2	-2877.45	10..1	0.003	834.5	245.5	999	0.0012	0	1	0
214192_at	NM_002532	2	-3990.21	10..2	0.005	947.2	414.8	999	0.0026	0	2.4	0	2	-3990.21	10..1	0.008	947.2	414.8	0.3483	0.0017	0.0049	1.6	2
214140_at	NM_152707	2	-2609.56	12..2	0.004	565.6	232.4	999	0.0017	0	1	0	2	-2609.56	12..1	0.016	565.6	232.4	0.1246	0.0017	0.014	1	3.3
214081_at	NM_020405	2	-4277.82	12..2	0.003	878.7	267.3	999	0.0011	0	1	0	2	-4277.82	12..1	0.011	878.7	267.3	0.8546	0.0034	0.004	3	1.1
213963_s_at	NM_003864	1	-1806.84	16..2	0.007	345.1	95.9	999	0.0029	0	1	0	1	-1806.84	16..1	0	345.1	95.9	0.0001	0	0	0	0
213958_at	NM_006725	2	-5607.28	10..2	0.01	1135.4	343.6	999	0.0042	0	4.8	0	2	-5607.28	10..1	0.017	1135.4	343.6	0.0986	0.0018	0.0185	2.1	6.4
213935_at	NM_016006	0.5	-4025.68	16..2	0.003	726.8	263.2	999	0.0014	0	1	0	0.5	-4025.68	16..1	0.003	726.8	263.2	999	0.0014	0	1	0
213915_at	NM_005601	0.5	-1286.25	10..2	0.031	219.2	83.8	999	0.0142	0	3.1	0	0.5	-1286.25	10..1	0.02	219.2	83.8	999	0.0092	0	2	0
213889_at	NM_004278	1	-3234.85	12..2	0.004	542	202	999	0.0019	0	1	0	1	-3234.85	12..1	0	542	202	21.544	0	0	0	0
213805_at	NM_016006	0.5	-4025.68	16..2	0.003	726.8	263.2	999	0.0014	0	1	0	0.5	-4025.68	16..1	0.003	726.8	263.2	999	0.0014	0	1	0
213804_at	NM_005540	1	-6025.11	16..2	0.002	989.4	336.6	999	0.001	0	1	0	1	-6025.11	16..1	0.007	989.4	336.6	0.1678	0.001	0.006	1	2
213797_at	NM_080657	2	-4489.29	14..2	0.006	748.3	226.7	999	0.0027	0	2	0	2	-4489.29	14..1	0	748.3	226.7	1.9982	0	0	0	0
213765_at	NM_003480	1	-1170.39	10..2	0.007	291.7	125.3	999	0.0034	0	1	0	1	-1170.39	10..1	0	291.7	125.3	0.0001	0	0	0	0
213764_s_at	NM_003480	1	-1170.39	10..2	0.007	291.7	125.3	999	0.0034	0	1	0	1	-1170.39	10..1	0	291.7	125.3	0.0001	0	0	0	0
213736_at	NM_001862	2	-1239.04	12..2	0.017	254.7	102.3	999	0.008	0	2	0	2	-1239.04	12..1	0.017	254.7	102.3	999	0.008	0	2	0
213735_s_at	NM_001862	2	-1239.04	12..2	0.017	254.7	102.3	999	0.008	0	2	0	2	-1239.04	12..1	0.017	254.7	102.3	999	0.008	0	2	0
213643_s_at	NM_005540	1	-6025.11	16..2	0.002	989.4	336.6	999	0.001	0	1	0	1	-6025.11	16..1	0.007	989.4	336.6	0.1678	0.001	0.006	1	2
213635_s_at	NM_002967	2	-2875.98	12..2	0.007	609.7	209.3	999	0.0033	0	2	0	2	-2875.98	12..1	0.004	609.7	209.3	0.0001	0	0.005	0	1
213624_at	NM_006714	2	-5285.48	14..2	0.011	798.9	263.1	999	0.005	0	4	0	2	-5285.48	14..1	0.009	798.9	263.1	0.6433	0.0025	0.0039	2	1
213521_at	NM_014369	2	-2245.43	10..2	0.009	482.3	168.7	999	0.004	0	1.9	0	2	-2245.43	10..1	0.005	482.3	168.7	0.0001	0	0.0066	0	1.1
213442_x_at	NM_012391	1	-2690.62	14..2	0.004	524.8	114.2	999	0.0018	0	1	0	1	-2690.62	14..1	0.014	524.8	114.2	0.3638	0.0037	0.0101	1.9	1.2
213441_x_at	NM_012391	1	-2690.62	14..2	0.004	524.8	114.2	999	0.0018	0	1	0	1	-2690.62	14..1	0.014	524.8	114.2	0.3638	0.0037	0.0101	1.9	1.2
213427_at	NM_006638	2	-3387.32	12..2	0.007	658.4	250.6	999	0.003	0	2	0	2	-3387.32	12..1	0.016	658.4	250.6	1.4546	0.006	0.0041	4	1
213391_at	NM_181787	2	-5234.99	14..2	0.004	1152.3	428.7	999	0.0017	0	1.9	0	2	-5234.99	14..1	0.006	1152.3	428.7	0.1891	0.0009	0.0049	1.1	2.1
213288_at	NM_138799	2	-4095.61	16..2	0.011	611	241	999	0.0049	0	3	0	2	-4095.61	16..1	0.007	611	241	0.0001	0	0.0087	0	2.1
213287_s_at	NM_000421	1	-5427.5	16..2	0	813.5	242.5	999	0	0	0	0	1	-5427.5	16..1	0.006	813.5	242.5	0.0001	0	0.0081	0	2
213283_s_at	NM_005407	2	-7750.39	11..2	0.004	1741.1	799.9	999	0.0017	0	3	0	2	-7750.39	11..1	0.008	1741.1	799.9	0.6071	0.0023	0.0038	4	3.1
213269_at	NM_021045	2	-5327.79	10..2	0.007	1251.7	449.3	999	0.0032	0	3.9	0	2	-5327.79	10..1	0.002	1251.7	449.3	0.0001	0	0.0022	0	1
213227_at	NM_006320	2	-1731.59	16..2	0.007	348.9	122.1	999	0.0029	0	1	0	2	-1731.59	16..1	0.007	348.9	122.1	999	0.0029	0	1	0
213223_at	NM_000991	0.5	-1386.17	14..2	0.007	341.9	69.1	999	0.0029	0	1	0	0.5	-1386.17	14..1	0	341.9	69.1	0.0001	0	0	0	0
213221_s_at	NM_015191	2	-10934.9	16..2	0.001	1713	684	999	0.0006	0	1	0	2	-10934.9	16..1	0	1713	684	0.0001	0	0	0	0
213186_at	NM_014648	2	-5566.97	10..2	0.003	1514.3	447.7	999	0.0013	0	2	0	2	-5566.97	10..1	0.006	1514.3	447.7	0.2835	0.0013	0.0046	2	2.1
213138_at	NM_212481	1	-3095.56	10..2	0.004	536.5	219.5	999	0.0018	0	1	0	1	-3095.56	10..1	0.012	536.5	219.5	0.1815	0.0018	0.0098	1	2.2
213134_x_at	NM_006806	2	-1733.55	10..2	0.004	552.8	203.2	999	0.0018	0	1	0	2	-1733.55	10..1	0.008	552.8	203.2	0.3441	0.0018	0.0052	1	1.1
213112_s_at	NM_003900	2	-4632.03	14..2	0.003	743.1	258.9	999	0.0013	0	1	0	2	-4632.03	14..1	0.029	743.1	258.9	0.0001	0	0.0371	0	9.6
213033_s_at	NM_005596	1	-3042.54	16..2	0.003	708.1	251.9	999	0.0014	0	1	0	#N/A	#N/A	#N/A	#N/A	#N/A	#N/A	#N/A	#N/A	#N/A	#N/A	#N/A
213032_at	NM_005596	1	-3042.54	16..2	0.003	708.1	251.9	999	0.0014	0	1	0	#N/A	#N/A	#N/A	#N/A	#N/A	#N/A	#N/A	#N/A	#N/A	#N/A	#N/A
213029_at	NM_005596	1	-3042.54	16..2	0.003	708.1	251.9	999	0.0014	0	1	0	#N/A	#N/A	#N/A	#N/A	#N/A	#N/A	#N/A	#N/A	#N/A	#N/A	#N/A
213017_at	NM_138340	0.5	-4454.55	16..2	0.003	772.8	277.2	999	0.0013	0	1	0	0.5	-4454.55	16..1	0.006	772.8	277.2	0.0001	0	0.0076	0	2.1
212936_at	NM_032042	2	-2836.52	16..2	0.007	609.5	188.5	999	0.0032	0	2	0	2	-2836.52	16..1	0.008	609.5	188.5	0.2846	0.0016	0.0057	1	1.1
212864_at	NM_003818	1	-4536.78	16..2	0.005	894.5	302.5	999	0.0022	0	2	0	1	-4536.78	16..1	0.01	894.5	302.5	0.0001	0	0.0135	0	4.1
212862_at	NM_003818	1	-4536.78	16..2	0.005	894.5	302.5	999	0.0022	0	2	0	1	-4536.78	16..1	0.01	894.5	302.5	0.0001	0	0.0135	0	4.1
212837_at	NM_032182	2	-3431.05	14..2	0.003	663.9	242.1	999	0.0015	0	1	0	2	-3431.05	14..1	0.004	663.9	242.1	0.0001	0	0.0044	0	1.1
212835_at	NM_032182	2	-3431.05	14..2	0.003	663.9	242.1	999	0.0015	0	1	0	2	-3431.05	14..1	0.004	663.9	242.1	0.0001	0	0.0044	0	1.1
212816_s_at	NM_000071	0.5	-3195.18	16..2	0.004	581.3	162.7	999	0.0016	0	0.9	0	0.5	-3195.18	16..1	0.014	581.3	162.7	0.0001	0	0.0209	0	3.4
212798_s_at	NM_020319	2	-5092.82	16..2	0.003	848.9	306.1	999	0.0012	0	1	0	2	-5092.82	16..1	0.005	848.9	306.1	0.0001	0	0.0067	0	2
212768_s_at	NM_006418	2	-2480.86	14..2	0.006	363.6	134.4	999	0.0028	0	1	0	2	-2480.86	14..1	0.024	363.6	134.4	0.0001	0	0.0291	0	3.9
212767_at	NM_138384	2	-2015.08	12..2	0.007	350.8	123.2	999	0.0031	0	1.1	0	2	-2015.08	12..1	0.078	350.8	123.2	1.5016	0.0284	0.0189	10	2.3
212742_at	NM_014455	1	-2413.27	12..2	0.007	625.8	241.2	999	0.0032	0	2	0	1	-2413.27	12..1	0.004	625.8	241.2	0.0001	0	0.0044	0	1.1
212736_at	NM_033201	2	-1999.34	14..2	0.005	462.6	143.4	999	0.0021	0	1	0	2	-1999.34	14..1	0	462.6	143.4	0.0001	0	0	0	0
212697_at	NM_178126	2	-4178.94	12..2	0.002	977.9	417.1	999	0.001	0	1	0	2	-4178.94	12..1	0.002	977.9	417.1	0.0001	0	0.0025	0	1
212665_at	NM_015508	2	-8434.65	16..2	0.006	1398.1	467.9	999	0.0028	0	4	0	2	-8434.65	16..1	0.003	1398.1	467.9	0.3104	0.0007	0.0023	1	1.1
212592_at	NM_144646	0.5	-2075.83	14..2	0.007	331.2	109.8	999	0.003	0	1	0	0.5	-2075.83	14..1	0	331.2	109.8	0.464	0	0	0	0
212591_at	NM_015014	2	-4995.14	14..2	0.003	748.9	235.1	999	0.0013	0	1	0	2	-4995.14	14..1	0.018	748.9	235.1	0.6224	0.0054	0.0086	4	2
212553_at	NM_015203	2	-10356.2	12..2	0.001	2256.6	986.4	999	0.0004	0	0.8	0	2	-10356.2	12..1	0.005	2256.6	986.4	0.6763	0.0014	0.0021	3.2	2.1
212409_s_at	NM_015602	0.5	-3343.91	12..2	0.003	643.3	235.7	999	0.0016	0	1	0	0.5	-3343.91	12..1	0.004	643.3	235.7	0.0001	0	0.0044	0	1
212408_at	NM_015602	0.5	-3343.91	12..2	0.003	643.3	235.7	999	0.0016	0	1	0	0.5	-3343.91	12..1	0.004	643.3	235.7	0.0001	0	0.0044	0	1
212354_at	NM_015170	0.5	-4105.71	15..2	0.003	865.6	292.4	999	0.0012	0	1	0	0.5	-4105.71	15..1	0.003	865.6	292.4	999	0.0012	0	1	0
212353_at	NM_015170	0.5	-4105.71	15..2	0.003	865.6	292.4	999	0.0012	0	1	0	0.5	-4105.71	15..1	0.003	865.6	292.4	999	0.0012	0	1	0
212352_s_at	NM_006827	2	-2384.63	14..2	0.005	477.5	164.5	999	0.0021	0	1	0	2	-2384.63	14..1	0.014	477.5	164.5	0.6995	0.0043	0.0061	2.1	1
212344_at	NM_015170	0.5	-4105.71	15..2	0.003	865.6	292.4	999	0.0012	0	1	0	0.5	-4105.71	15..1	0.003	865.6	292.4	999	0.0012	0	1	0
212302_at	NM_015138	2	-6216.41	16..2	0.002	1284.1	458.9	999	0.0008	0	1	0	2	-6216.41	16..1	0.002	1284.1	458.9	0.0001	0	0.0021	0	1
212301_at	NM_015138	2	-6216.41	16..2	0.002	1284.1	458.9	999	0.0008	0	1	0	2	-6216.41	16..1	0.002	1284.1	458.9	0.0001	0	0.0021	0	1
212087_s_at	NM_005702	2	-3953.5	10..2	0.003	886.6	349.4	999	0.0015	0	1.3	0	2	-3953.5	10..1	0.019	886.6	349.4	0.2107	0.0031	0.0147	2.8	5.1
212044_s_at	NM_000990	1	-1650.19	16..2	0.007	339.2	101.8	999	0.003	0	1	0	1	-1650.19	16..1	0	339.2	101.8	999	0	0	0	0
211900_x_at	NM_006725	2	-5607.28	10..2	0.01	1135.4	343.6	999	0.0042	0	4.8	0	2	-5607.28	10..1	0.017	1135.4	343.6	0.0986	0.0018	0.0185	2.1	6.4
211893_x_at	NM_006725	2	-5607.28	10..2	0.01	1135.4	343.6	999	0.0042	0	4.8	0	2	-5607.28	10..1	0.017	1135.4	343.6	0.0986	0.0018	0.0185	2.1	6.4
211837_s_at	NM_138296	2	-1723.23	10..2	0.009	354.8	152.2	999	0.0045	0	1.6	0	2	-1723.23	10..1	0.015	354.8	152.2	0.7069	0.0045	0.0063	1.6	1
211774_s_at	NM_015506	2	-2625.71	12..2	0.004	507.8	221.2	999	0.002	0	1	0	2	-2625.71	12..1	0.021	507.8	221.2	0.1057	0.002	0.0188	1	4.2
211763_s_at	NM_003337	2	-1227.4	16..2	0.013	346.8	106.2	999	0.0056	0	2	0	2	-1227.4	16..1	0	346.8	106.2	0.0001	0	0	0	0
211726_s_at	NM_001460	2	-5037.16	12..2	0.001	1020.9	380.1	999	0.0006	0	0.6	0	2	-5037.16	12..1	0.019	1020.9	380.1	0.071	0.0014	0.0196	1.4	7.5
211717_at	NM_052855	2	-2176.77	12..2	0.005	439.9	208.1	999	0.0023	0	1	0	2	-2176.77	12..1	0.005	439.9	208.1	999	0.0023	0	1	0
211708_s_at	NM_005063	1	-3828.74	14..2	0.008	612.6	188.4	999	0.0034	0	2.1	0	1	-3828.74	14..1	0.012	612.6	188.4	0.6618	0.0034	0.0052	2.1	1
211675_s_at	NM_199072	2	-2354.6	14..2	0.005	436.4	139.6	999	0.0023	0	1	0	2	-2354.6	14..1	0.017	436.4	139.6	0.0001	0	0.0231	0	3.2
211642_at	NM_031465	2	-1108.54	8..2	0.007	308	130	999	0.0033	0	1	0	2	-1108.54	8..1	0	308	130	55.7264	0	0	0	0
211530_x_at	NM_002127	2	-3526.6	10..2	0.007	750.3	176.7	999	0.0029	0	2.2	0	2	-3526.6	10..1	0.003	750.3	176.7	999	0.001	0	0.8	0
211529_x_at	NM_002127	2	-3526.6	10..2	0.007	750.3	176.7	999	0.0029	0	2.2	0	2	-3526.6	10..1	0.003	750.3	176.7	999	0.001	0	0.8	0
211528_x_at	NM_002127	2	-3526.6	10..2	0.007	750.3	176.7	999	0.0029	0	2.2	0	2	-3526.6	10..1	0.003	750.3	176.7	999	0.001	0	0.8	0
211475_s_at	NM_004323	2	-1950.74	12..2	0.005	415.7	166.3	999	0.0025	0	1	0	2	-1950.74	12..1	0.01	415.7	166.3	0.0001	0	0.0117	0	1.9
211467_s_at	NM_005596	1	-3042.54	16..2	0.003	708.1	251.9	999	0.0014	0	1	0	#N/A	#N/A	#N/A	#N/A	#N/A	#N/A	#N/A	#N/A	#N/A	#N/A	#N/A
211466_at	NM_005596	1	-3042.54	16..2	0.003	708.1	251.9	999	0.0014	0	1	0	#N/A	#N/A	#N/A	#N/A	#N/A	#N/A	#N/A	#N/A	#N/A	#N/A	#N/A
211338_at	NM_000605	2	-1897.81	9..2	0.006	419.1	138.9	999	0.0025	0	1	0	2	-1897.81	9..1	0.005	419.1	138.9	999	0.0024	0	1	0
211275_s_at	NM_004130	2	-4760.5	16..2	0.006	696.4	269.6	999	0.0029	0	2	0	2	-4760.5	16..1	0.009	696.4	269.6	0.1911	0.0014	0.0076	1	2
211267_at	NM_003865	2	-2543.64	16..2	0.013	334.7	121.3	999	0.0057	0	1.9	0	2	-2543.64	16..1	0.007	334.7	121.3	999	0.0031	0	1	0
211252_x_at	NM_138296	2	-1723.23	10..2	0.009	354.8	152.2	999	0.0045	0	1.6	0	2	-1723.23	10..1	0.015	354.8	152.2	0.7069	0.0045	0.0063	1.6	1
211231_x_at	NM_000778	2	-3073.3	10..2	0.003	645.9	206.1	999	0.0014	0	0.9	0	2	-3073.3	10..1	0.026	645.9	206.1	0.0542	0.0017	0.0312	1.1	6.4
211162_x_at	NM_005063	1	-3828.74	14..2	0.008	612.6	188.4	999	0.0034	0	2.1	0	1	-3828.74	14..1	0.012	612.6	188.4	0.6618	0.0034	0.0052	2.1	1
211147_s_at	NM_005446	2	-2823.4	10..2	0.003	666.7	206.3	999	0.0015	0	1	0	2	-2823.4	10..1	0.011	666.7	206.3	0.0001	0	0.015	0	3.1
211080_s_at	NM_002497	2	-5555.52	16..2	0.003	892	320	999	0.0011	0	1	0	2	-5555.52	16..1	0.005	892	320	0.0001	0	0.0062	0	2
211061_s_at	NM_002408	2	-3612.03	12..2	0.002	935.3	324.7	999	0.0011	0	1	0	2	-3612.03	12..1	0.012	935.3	324.7	0.2359	0.0022	0.0093	2	3
211060_x_at	NM_003801	2	-4946.53	10..2	0.005	1325.2	477.8	999	0.0023	0	3	0	2	-4946.53	10..1	0.012	1325.2	477.8	0.1481	0.0015	0.0104	2	5
211025_x_at	NM_001862	2	-1239.04	12..2	0.017	254.7	102.3	999	0.008	0	2	0	2	-1239.04	12..1	0.017	254.7	102.3	999	0.008	0	2	0
210874_s_at	NM_012191	2	-3164.68	12..2	0.016	536.9	240.1	999	0.0076	0	4.1	0	2	-3164.68	12..1	0.012	536.9	240.1	999	0.0057	0	3.1	0
210686_x_at	NM_152707	2	-2609.56	12..2	0.004	565.6	232.4	999	0.0017	0	1	0	2	-2609.56	12..1	0.016	565.6	232.4	0.1246	0.0017	0.014	1	3.3
210633_x_at	NM_000421	1	-5427.5	16..2	0	813.5	242.5	999	0	0	0	0	1	-5427.5	16..1	0.006	813.5	242.5	0.0001	0	0.0081	0	2
210587_at	NM_031479	2	-3252.37	10..2	0.006	701.6	276.4	999	0.003	0	2.1	0	2	-3252.37	10..1	0.009	701.6	276.4	0.2038	0.0015	0.0072	1	2
210514_x_at	NM_002127	2	-3526.6	10..2	0.007	750.3	176.7	999	0.0029	0	2.2	0	2	-3526.6	10..1	0.003	750.3	176.7	999	0.001	0	0.8	0
210472_at	NM_005950	2	-616.287	14..2	0.044	104	25	999	0.0181	0	1.9	0	2	-616.287	14..1	0.057	104	25	0.0001	0	0.0979	0	2.4
210335_at	NM_005447	2	-5200.44	14..2	0.002	942.4	305.6	999	0.0011	0	1	0	2	-5200.44	14..1	0	942.4	305.6	0.0001	0	0	0	0
210319_x_at	NM_002449	1	-2993.39	16..2	0.004	545.3	174.7	999	0.0018	0	1	0	1	-2993.39	16..1	0.004	545.3	174.7	0.0001	0	0.0058	0	1
210190_at	NM_003764	1	-3022.27	12..2	0.003	739.5	118.5	999	0.0013	0	1	0	1	-3022.27	12..1	0.003	739.5	118.5	999	0.0013	0	1	0
210143_at	NM_007193	2	-3786.42	14..2	0.006	695.6	258.4	999	0.0029	0	2	0	2	-3786.42	14..1	0.016	695.6	258.4	0.5153	0.0043	0.0083	3	2.2
210115_at	NM_052969	1	-436.354	12..2	0.02	110.4	42.6	999	0.0094	0	1	0	1	-436.354	12..1	0	110.4	42.6	39.3359	0	0	0	0
210106_at	NM_002905	2	-2076.59	10..2	0.004	539	208	999	0.0019	0	1	0	2	-2076.59	10..1	0.004	539	208	999	0.0019	0	1	0
210056_at	NM_014470	0.5	-2103.72	12..2	0.01	464.8	156.2	999	0.0043	0	2	0	0.5	-2103.72	12..1	0.005	464.8	156.2	0.0001	0	0.0065	0	1
210037_s_at	NM_000625	2	-11008.9	16..2	0.003	1612.7	490.3	999	0.0012	0	2	0	2	-11008.9	16..1	0.009	1612.7	490.3	0.0001	0	0.0128	0	6.3
210004_at	NM_002543	2	-2498.95	9..2	0.004	567.2	215.8	999	0.0018	0	1	0	2	-2498.95	9..1	0.012	567.2	215.8	0.19	0.0018	0.0094	1	2
209924_at	NM_002988	2	-666.8	10..2	0.017	141.3	38.7	999	0.007	0	1	0	2	-666.8	10..1	0.018	141.3	38.7	999	0.0076	0	1.1	0
209910_at	NM_152707	2	-2609.56	12..2	0.004	565.6	232.4	999	0.0017	0	1	0	2	-2609.56	12..1	0.016	565.6	232.4	0.1246	0.0017	0.014	1	3.3
209893_s_at	NM_002033	2	-3382.89	9..2	0.008	890.4	228.6	999	0.0033	0	3	0	2	-3382.89	9..1	0.011	890.4	228.6	0.0761	0.0011	0.014	1	3.2
209892_at	NM_002033	2	-3382.89	9..2	0.008	890.4	228.6	999	0.0033	0	3	0	2	-3382.89	9..1	0.011	890.4	228.6	0.0761	0.0011	0.014	1	3.2
209891_at	NM_020675	2	-1692.03	12..2	0.019	365.4	105.6	999	0.0083	0	3	0	2	-1692.03	12..1	0.006	365.4	105.6	0.0001	0	0.0095	0	1
209848_s_at	NM_006928	2	-4675.59	10..2	0.002	1020.3	470.7	999	0.001	0	1	0	2	-4675.59	10..1	0.014	1020.3	470.7	0.612	0.004	0.0065	4.1	3.1
209806_at	NM_080593	1	-1163.87	16..2	0.008	331.9	46.1	999	0.0031	0	1	0	1	-1163.87	16..1	0.016	331.9	46.1	0.0001	0	0.0449	0	2.1
209774_x_at	NM_002089	2	-880.593	9..2	0.024	190.1	64.9	999	0.0109	0	2.1	0	2	-880.593	9..1	0.012	190.1	64.9	999	0.0052	0	1	0
209758_s_at	NM_003480	1	-1170.39	10..2	0.007	291.7	125.3	999	0.0034	0	1	0	1	-1170.39	10..1	0	291.7	125.3	0.0001	0	0	0	0
209741_x_at	NM_020843	2	-1303.62	14..2	0.019	249.3	80.7	999	0.0082	0	2	0	2	-1303.62	14..1	0.009	249.3	80.7	999	0.0041	0	1	0
209714_s_at	NM_005192	0.5	-1577.9	14..2	0.013	318.2	113.8	999	0.0061	0	1.9	0	0.5	-1577.9	14..1	0	318.2	113.8	0.0001	0	0	0	0
209662_at	NM_004365	0.5	-1574.59	16..2	0.006	393	108	999	0.0024	0	1	0	0.5	-1574.59	16..1	0	393	108	0.0001	0	0	0	0
209625_at	NM_004569	2	-1583.57	12..2	0	415.8	136.2	999	0	0	0	0	2	-1583.57	12..1	0	415.8	136.2	998.254	0	0	0	0
209608_s_at	NM_005891	2	-5160.14	14..2	0.006	822.7	362.3	999	0.0029	0	2.4	0	2	-5160.14	14..1	0.017	822.7	362.3	0.2636	0.0031	0.0118	2.5	4.3
209501_at	NM_001802	2	-4349.46	12..2	0.004	967.4	331.6	999	0.0017	0	1.6	0	2	-4349.46	12..1	0.008	967.4	331.6	0.9304	0.0027	0.0029	2.6	1
209496_at	NM_002889	2	-1169.12	12..2	0.011	218.4	63.6	999	0.0046	0	1	0	2	-1169.12	12..1	0	218.4	63.6	104.607	0	0	0	0
209449_at	NM_021177	1	-729.196	12..2	0.022	205.6	79.4	999	0.01	0	2.1	0	1	-729.196	12..1	0	205.6	79.4	1.2682	0	0	0	0
209430_at	NM_003972	2	-9241.05	14..2	0.001	2048.1	726.9	999	0.0005	0	1	0	2	-9241.05	14..1	0.003	2048.1	726.9	0.0001	0	0.0043	0	3.1
209387_s_at	NM_014220	2	-2061.29	10..2	0.015	419.4	159.6	999	0.0068	0	2.8	0	2	-2061.29	10..1	0.02	419.4	159.6	0.3339	0.0042	0.0126	1.8	2
209386_at	NM_014220	2	-2061.29	10..2	0.015	419.4	159.6	999	0.0068	0	2.8	0	2	-2061.29	10..1	0.02	419.4	159.6	0.3339	0.0042	0.0126	1.8	2
209334_s_at	NM_002813	0.5	-2425.46	14..2	0.005	445.4	133.6	999	0.0022	0	1	0	0.5	-2425.46	14..1	0.005	445.4	133.6	999	0.0022	0	1	0
209290_s_at	NM_005596	1	-3042.54	16..2	0.003	708.1	251.9	999	0.0014	0	1	0	#N/A	#N/A	#N/A	#N/A	#N/A	#N/A	#N/A	#N/A	#N/A	#N/A	#N/A
209289_at	NM_005596	1	-3042.54	16..2	0.003	708.1	251.9	999	0.0014	0	1	0	#N/A	#N/A	#N/A	#N/A	#N/A	#N/A	#N/A	#N/A	#N/A	#N/A	#N/A
209224_s_at	NM_002488	0.5	-810.098	12..2	0.025	185.7	57.3	999	0.0108	0	2	0	0.5	-810.098	12..1	0.013	185.7	57.3	0.0001	0	0.018	0	1
209223_at	NM_002488	0.5	-810.098	12..2	0.025	185.7	57.3	999	0.0108	0	2	0	0.5	-810.098	12..1	0.013	185.7	57.3	0.0001	0	0.018	0	1
209165_at	NM_012138	0.5	-3401.89	16..2	0.004	573.2	197.8	999	0.0018	0	1	0	0.5	-3401.89	16..1	0.004	573.2	197.8	0.0001	0	0.0051	0	1
209123_at	NM_000320	0.5	-1087.74	14..2	0.021	213.8	80.2	999	0.0095	0	2	0	0.5	-1087.74	14..1	0	213.8	80.2	0.0001	0	0	0	0
209101_at	NM_001901	2	-3409.96	16..2	0.006	693	168	999	0.0023	0	1.6	0	2	-3409.96	16..1	0.005	693	168	0.0713	0.0005	0.0066	0.3	1.1
209071_s_at	NM_003617	0.5	-2184.08	16..2	0.006	414.1	128.9	999	0.0024	0	1	0	0.5	-2184.08	16..1	0.006	414.1	128.9	999	0.0024	0	1	0
209070_s_at	NM_003617	0.5	-2184.08	16..2	0.006	414.1	128.9	999	0.0024	0	1	0	0.5	-2184.08	16..1	0.006	414.1	128.9	999	0.0024	0	1	0
209034_at	NM_006813	2	-2547.97	14..2	0.005	462.8	182.2	999	0.0022	0	1	0	2	-2547.97	14..1	0.005	462.8	182.2	0.0001	0	0.0056	0	1
209009_at	NM_001984	2	-3496.71	16..2	0.004	634	212	999	0.0016	0	1	0	2	-3496.71	16..1	0.019	634	212	0.0001	0	0.0257	0	5.4
208804_s_at	NM_006275	1	-2876.06	14..2	0.057	591.6	212.4	999	0.026	0	15.4	0	1	-2876.06	14..1	0	591.6	212.4	59.9588	0	0	0	0
208790_s_at	NM_012232	0.5	-1755.87	14..2	0.006	455.2	66.8	999	0.0021	0	1	0	0.5	-1755.87	14..1	0.024	455.2	66.8	0.0001	0	0.0632	0	4.2
208789_at	NM_012232	0.5	-1755.87	14..2	0.006	455.2	66.8	999	0.0021	0	1	0	0.5	-1755.87	14..1	0.024	455.2	66.8	0.0001	0	0.0632	0	4.2
208775_at	NM_003400	0.5	-4915.05	16..2	0.002	1201.1	391.9	999	0.0008	0	1	0	0.5	-4915.05	16..1	0.006	1201.1	391.9	0.0001	0	0.0084	0	3.3
208759_at	NM_015331	2	-8157.77	14..2	0.002	1399	524	999	0.0007	0	1	0	2	-8157.77	14..1	0.009	1399	524	0.0001	0	0.0116	0	6.1
208695_s_at	NM_001000	1	-382.371	12..2	0.021	102.5	50.5	999	0.0103	0	1.1	0	1	-382.371	12..1	0	102.5	50.5	167.901	0	0	0	0
208668_x_at	NM_005517	0.5	-685.554	14..2	0.011	181.9	85.1	999	0.0054	0	1	0	0.5	-685.554	14..1	0.012	181.9	85.1	0.0001	0	0.0121	0	1
208652_at	NM_002715	2	-2533.65	16..2	0.003	691.4	235.6	999	0.0014	0	1	0	2	-2533.65	16..1	0	691.4	235.6	0.0001	0	0	0	0
208643_s_at	NM_021141	2	-3797.47	12..2	0.003	695.3	240.7	999	0.0014	0	1	0	2	-3797.47	12..1	0	695.3	240.7	0.0001	0	0	0	0
208642_s_at	NM_021141	2	-3797.47	12..2	0.003	695.3	240.7	999	0.0014	0	1	0	2	-3797.47	12..1	0	695.3	240.7	0.0001	0	0	0	0
208602_x_at	NM_006725	2	-5607.28	10..2	0.01	1135.4	343.6	999	0.0042	0	4.8	0	2	-5607.28	10..1	0.017	1135.4	343.6	0.0986	0.0018	0.0185	2.1	6.4
208588_at	NM_021631	2	-1665.01	14..2	0.004	373.1	127.9	999	0.0016	0	0.6	0	2	-1665.01	14..1	0.027	373.1	127.9	999	0.012	0	4.5	0
208574_at	NM_004189	1	-2028.02	16..2	0.004	546.5	122.5	999	0.0017	0	1	0	1	-2028.02	16..1	0.01	546.5	122.5	0.0001	0	0.0176	0	2.2
208551_at	NM_003547	1	-1092.97	16..2	0.036	234.2	50.8	999	0.0145	0	3.4	0	1	-1092.97	16..1	0.054	234.2	50.8	0.193	0.0102	0.0531	2.4	2.7
208538_at	NM_012403	0.5	-915.089	14..2	0.032	219.8	77.2	999	0.0142	0	3.1	0	0.5	-915.089	14..1	0.031	219.8	77.2	0.7673	0.0096	0.0125	2.1	1
208509_s_at	NM_030901	1	-2558.34	10..2	0.028	470.7	186.3	999	0.013	0	6.1	0	1	-2558.34	10..1	0.029	470.7	186.3	0.0001	0	0.0336	0	6.3
208454_s_at	NM_016134	2	-3760	14..2	0.004	610.8	247.2	999	0.0017	0	1	0	2	-3760	14..1	0.022	610.8	247.2	0.3923	0.005	0.0127	3	3.1
208450_at	NM_006498	2	-1284.14	10..2	0.017	285.2	80.8	999	0.0071	0	2	0	2	-1284.14	10..1	0.008	285.2	80.8	0.0001	0	0.0122	0	1
208417_at	NM_020996	1	-2307.77	14..2	0.005	446.3	132.7	999	0.0022	0	1	0	1	-2307.77	14..1	0.026	446.3	132.7	0.0747	0.0023	0.0303	1	4
208271_at	NM_020144	0.5	-4680.15	16..2	0.004	1057.5	373.5	999	0.002	0	2.1	0	0.5	-4680.15	16..1	0.009	1057.5	373.5	0.3589	0.0019	0.0054	2.1	2
208116_s_at	NM_005907	1	-2259.99	16..2	0.006	349.2	118.8	999	0.0028	0	1	0	1	-2259.99	16..1	0	349.2	118.8	0.0001	0	0	0	0
208065_at	NM_015879	2	-3909.33	16..2	0.008	817.4	295.6	999	0.0037	0	3	0	2	-3909.33	16..1	0.025	817.4	295.6	0.5194	0.0066	0.0128	5.4	3.8
208064_s_at	NM_015879	2	-3909.33	16..2	0.008	817.4	295.6	999	0.0037	0	3	0	2	-3909.33	16..1	0.025	817.4	295.6	0.5194	0.0066	0.0128	5.4	3.8
208019_at	NM_003446	2	-3267.71	11..2	0.003	736.7	202.3	999	0.0014	0	1	0	2	-3267.71	11..1	0.013	736.7	202.3	0.088	0.0014	0.0154	1	3.1
207860_at	NM_004829	2	-3213.27	9..2	0.004	623.7	222.3	999	0.002	0	1.2	0	2	-3213.27	9..1	0.021	623.7	222.3	0.3273	0.0046	0.014	2.9	3.1
207820_at	NM_000667	2	-3806.4	10..2	0.009	792.5	320.5	999	0.0041	0	3.3	0	2	-3806.4	10..1	0.016	792.5	320.5	0.1713	0.0022	0.013	1.8	4.2
207816_at	NM_002289	2	-1525.05	12..2	0.009	254.5	90.5	999	0.004	0	1	0	2	-1525.05	12..1	0.009	254.5	90.5	0.0001	0	0.0113	0	1
207811_at	NM_000223	2	-4142.62	9..2	0.004	1067.5	381.5	999	0.0019	0	2	0	2	-4142.62	9..1	0.006	1067.5	381.5	0.0001	0	0.008	0	3.1
207808_s_at	NM_000313	2	-3768.13	12..2	0.006	787.2	247.8	999	0.0025	0	2	0	2	-3768.13	12..1	0.006	787.2	247.8	0.2886	0.0012	0.0043	1	1.1
207805_s_at	NM_002813	0.5	-2425.46	14..2	0.005	445.4	133.6	999	0.0022	0	1	0	0.5	-2425.46	14..1	0.005	445.4	133.6	999	0.0022	0	1	0
207800_at	NM_004857	2	-4536.85	10..2	0.002	874.3	304.7	999	0.0011	0	1	0	2	-4536.85	10..1	0	874.3	304.7	0.0001	0	0	0	0
207774_at	NM_031482	2	-2527.31	13..2	0.005	449.3	156.7	999	0.0022	0	1	0	2	-2527.31	13..1	0.005	449.3	156.7	0.0001	0	0.0068	0	1.1
207754_at	NM_007211	2	-3287.42	12..2	0.005	832.9	304.1	999	0.0024	0	2	0	2	-3287.42	12..1	0.003	832.9	304.1	0.0001	0	0.0032	0	1
207636_at	NM_006217	2	-3534.89	12..2	0.003	729.5	248.5	999	0.0013	0	1	0	2	-3534.89	12..1	0.017	729.5	248.5	0.0747	0.0013	0.0179	1	4.4
207611_at	NM_003519	0.5	-1062.15	16..2	0.008	335.7	39.3	999	0.003	0	1	0	0.5	-1062.15	16..1	0.008	335.7	39.3	999	0.003	0	1	0
207601_at	NM_014465	2	-2841.48	10..2	0.006	656.9	222.1	999	0.0026	0	1.7	0	2	-2841.48	10..1	0.018	656.9	222.1	0.5197	0.005	0.0095	3.3	2.1
207472_at	NM_020320	1	-5453.69	12..2	0.002	1251.4	473.6	999	0.0008	0	1	0	1	-5453.69	12..1	0.002	1251.4	473.6	999	0.0008	0	1	0
207407_x_at	NM_000778	2	-3073.3	10..2	0.003	645.9	206.1	999	0.0014	0	0.9	0	2	-3073.3	10..1	0.026	645.9	206.1	0.0542	0.0017	0.0312	1.1	6.4
207399_at	NM_003571	2	-4326.13	14..2	0.004	706.9	271.1	999	0.0016	0	1.1	0	2	-4326.13	14..1	0.025	706.9	271.1	0.1216	0.0027	0.0225	1.9	6.1
207395_at	NM_001732	2	-5975.81	12..2	0.004	1040	415	999	0.0021	0	2.2	0	2	-5975.81	12..1	0.01	1040	415	1.4805	0.0037	0.0025	3.8	1
207386_at	NM_004820	2	-4951.59	16..2	0.004	589.8	211.2	999	0.0017	0	1	0	2	-4951.59	16..1	0.008	589.8	211.2	0.3431	0.0017	0.005	1	1
207366_at	NM_002251	0.5	-4241.68	14..2	0.002	1021.3	199.7	999	0.001	0	1	0	0.5	-4241.68	14..1	0	1021.3	199.7	25.9157	0	0	0	0
207362_at	NM_013309	1	-4308.81	16..2	0.007	593.3	225.7	999	0.0034	0	2	0	1	-4308.81	16..1	0.007	593.3	225.7	0.369	0.0017	0.0046	1	1
207343_at	NM_020426	2	-1477.62	10..2	0.007	326.9	105.1	999	0.0031	0	1	0	2	-1477.62	10..1	0.007	326.9	105.1	999	0.0031	0	1	0
207326_at	NM_001729	0.5	-1466.31	10..2	0.019	341.3	123.7	999	0.0088	0	3	0	0.5	-1466.31	10..1	0	341.3	123.7	0.2676	0	0	0	0
207291_at	NM_024081	2	-2533.78	12..2	0.009	467.2	180.8	999	0.0042	0	2	0	2	-2533.78	12..1	0.005	467.2	180.8	0.0001	0	0.0058	0	1.1
207257_at	NM_000799	2	-1844.46	10..2	0.005	408.7	158.3	999	0.0025	0	1	0	2	-1844.46	10..1	0.01	408.7	158.3	0.0001	0	0.0125	0	2
207232_s_at	NM_014648	2	-5566.97	10..2	0.003	1514.3	447.7	999	0.0013	0	2	0	2	-5566.97	10..1	0.006	1514.3	447.7	0.2835	0.0013	0.0046	2	2.1
207231_at	NM_014648	2	-5566.97	10..2	0.003	1514.3	447.7	999	0.0013	0	2	0	2	-5566.97	10..1	0.006	1514.3	447.7	0.2835	0.0013	0.0046	2	2.1
207220_at	NM_021071	2	-3325.81	9..2	0.007	655.3	256.7	999	0.0031	0	2.1	0	2	-3325.81	9..1	0.007	655.3	256.7	0.3858	0.0015	0.0039	1	1
207218_at	NM_000133	2	-5700.39	14..2	0.002	962.4	309.6	999	0.001	0	1	0	2	-5700.39	14..1	0.005	962.4	309.6	0.0001	0	0.0068	0	2.1
207184_at	NM_016615	2	-5348.91	16..2	0.002	946.2	283.8	999	0.001	0	1	0	2	-5348.91	16..1	0.008	946.2	283.8	0.1414	0.0011	0.0074	1	2.1
207179_at	NM_005521	0.5	-2731.23	16..2	0.004	642.4	143.6	999	0.0015	0	1	0	0.5	-2731.23	16..1	0.016	642.4	143.6	0.0001	0	0.0293	0	4.2
207178_s_at	NM_002031	2	-4100.93	16..2	0.004	631.3	211.7	999	0.0016	0	1	0	2	-4100.93	16..1	0	631.3	211.7	0.0001	0	0	0	0
207099_s_at	NM_000390	0.5	-3290.34	12..2	0.003	678.8	197.2	999	0.0015	0	1	0	0.5	-3290.34	12..1	0.004	678.8	197.2	0.0001	0	0.0054	0	1.1
207097_s_at	NM_005835	2	-1854.82	10..2	0.005	453.1	182.9	999	0.0022	0	1	0	2	-1854.82	10..1	0.005	453.1	182.9	0.0001	0	0.0057	0	1
207023_x_at	NM_000421	1	-5427.5	16..2	0	813.5	242.5	999	0	0	0	0	1	-5427.5	16..1	0.006	813.5	242.5	0.0001	0	0.0081	0	2
207018_s_at	NM_004163	2	-2163.68	14..2	0.005	479.1	168.9	999	0.0021	0	1	0	2	-2163.68	14..1	0	479.1	168.9	0.0001	0	0	0	0
207017_at	NM_004163	2	-2163.68	14..2	0.005	479.1	168.9	999	0.0021	0	1	0	2	-2163.68	14..1	0	479.1	168.9	0.0001	0	0	0	0
206985_at	NM_000197	2	-2328.83	10..2	0.004	504.5	194.5	999	0.002	0	1	0	2	-2328.83	10..1	0.004	504.5	194.5	999	0.002	0	1	0
206917_at	NM_006572	2	-2638.7	16..2	0.004	510.6	188.4	999	0.002	0	1	0	2	-2638.7	16..1	0.004	510.6	188.4	0.0001	0	0.0055	0	1
206894_at	NM_000482	2	-4034.25	10..2	0.005	936.1	182.9	999	0.0022	0	2	0	2	-4034.25	10..1	0.022	936.1	182.9	0.1955	0.0043	0.0222	4.1	4.1
206880_at	NM_005446	2	-2823.4	10..2	0.003	666.7	206.3	999	0.0015	0	1	0	2	-2823.4	10..1	0.011	666.7	206.3	0.0001	0	0.015	0	3.1
206867_at	NM_001486	2	-3795.57	11..2	0.007	872.3	348.7	999	0.0035	0	3	0	2	-3795.57	11..1	0.002	872.3	348.7	999	0.0012	0	1	0
206847_s_at	NM_006896	1	-2076.58	16..2	0.005	448.1	94.9	999	0.0022	0	1	0	1	-2076.58	16..1	0.011	448.1	94.9	0.1972	0.0022	0.0111	1	1.1
206758_at	NM_001956	1	-1823.47	10..2	0.006	371	139	999	0.0027	0	1	0	1	-1823.47	10..1	0	371	139	0.0001	0	0	0	0
206756_at	NM_019886	1	-3793.02	14..2	0.009	765.7	200.3	999	0.0038	0	2.9	0	1	-3793.02	14..1	0.003	765.7	200.3	0.0001	0	0.0051	0	1
206743_s_at	NM_001671	1	-1487.53	10..2	0.006	371	73	999	0.0025	0	0.9	0	1	-1487.53	10..1	0	371	73	126.651	0	0	0	0
206675_s_at	NM_005414	2	-5463.4	16..2	0.002	923.5	336.5	999	0.0011	0	1	0	2	-5463.4	16..1	0.019	923.5	336.5	0.2015	0.0032	0.0156	2.9	5.3
206671_at	NM_000541	2	-3965.21	14..2	0.007	708.8	221.2	999	0.0029	0	2	0	2	-3965.21	14..1	0.01	708.8	221.2	0.0001	0	0.0138	0	3.1
206598_at	NM_000207	2	-1139.89	14..2	0.03	142.4	52.6	999	0.0135	0	1.9	0	2	-1139.89	14..1	0.065	142.4	52.6	0.0093	0.0007	0.0784	0.1	4.1
206595_at	NM_001323	1	-1490.38	10..2	0.007	360.2	83.8	999	0.0027	0	1	0	1	-1490.38	10..1	0	360.2	83.8	0.0001	0	0	0	0
206568_at	NM_003284	1	-413.848	10..2	0.018	128	37	999	0.0079	0	1	0	1	-413.848	10..1	0	128	37	56.9286	0	0	0	0
206528_at	NM_004621	1	-2197.16	16..2	0.005	414.8	158.2	999	0.0024	0	1	0	1	-2197.16	16..1	0.012	414.8	158.2	0.0001	0	0.0144	0	2.3
206525_at	NM_002042	0.5	-5161.84	16..2	0.005	922	269	999	0.0021	0	2	0	0.5	-5161.84	16..1	0.011	922	269	0.0001	0	0.0157	0	4.2
206483_at	NM_012472	2	-3855.08	9..2	0.007	962.6	351.4	999	0.0031	0	3	0	2	-3855.08	9..1	0.014	962.6	351.4	0.1788	0.0021	0.0116	2	4.1
206480_at	NM_145867	2	-1159.53	10..2	0.007	316.5	88.5	999	0.0031	0	1	0	2	-1159.53	10..1	0.008	316.5	88.5	0.0001	0	0.0115	0	1
206473_at	NM_015884	0.5	-4206.76	12..2	0.002	1036	410	999	0.001	0	1	0	0.5	-4206.76	12..1	0.004	1036	410	0.0001	0	0.005	0	2.1
206439_at	NM_004950	2	-3881.04	14..2	0.003	687.9	251.1	999	0.0015	0	1	0	2	-3881.04	14..1	0.01	687.9	251.1	0.1827	0.0015	0.008	1	2
206390_x_at	NM_002619	2	-911.964	9..2	0.022	201.6	74.4	999	0.0103	0	2.1	0	2	-911.964	9..1	0.01	201.6	74.4	0.0001	0	0.0128	0	0.9
206349_at	NM_005097	1	-4587.27	14..2	0.002	1162.9	403.1	999	0.0009	0	1	0	1	-4587.27	14..1	0	1162.9	403.1	0.0001	0	0	0	0
206311_s_at	NM_000928	2	-1853.75	12..2	0.022	362.1	66.9	999	0.0086	0	3.1	0	2	-1853.75	12..1	0.014	362.1	66.9	0.0001	0	0.0306	0	2
206226_at	NM_000412	2	-4254.02	9..2	0.026	822.8	314.2	999	0.012	0	9.9	0	2	-4254.02	9..1	0.014	822.8	314.2	0.2672	0.0026	0.0097	2.1	3.1
206170_at	NM_000024	2	-4068.36	14..2	0.006	864.1	230.9	999	0.0024	0	2.1	0	2	-4068.36	14..1	0.003	864.1	230.9	0.0001	0	0.0043	0	1
206119_at	NM_001713	2	-4368.33	14..2	0.005	834.5	329.5	999	0.0024	0	2	0	2	-4368.33	14..1	0.013	834.5	329.5	0.255	0.0024	0.0095	2	3.1
206108_s_at	NM_006275	1	-2876.06	14..2	0.057	591.6	212.4	999	0.026	0	15.4	0	1	-2876.06	14..1	0	591.6	212.4	59.9588	0	0	0	0
206102_at	NM_021067	2	-2456.44	16..2	0.005	418.4	166.6	999	0.0024	0	1	0	2	-2456.44	16..1	0.005	418.4	166.6	0.0001	0	0.0061	0	1
206096_at	NM_003420	2	-4973.88	10..2	0.002	1133.9	384.1	999	0.0009	0	1	0	2	-4973.88	10..1	0.008	1133.9	384.1	0.0001	0	0.0108	0	4.1
206065_s_at	NM_001385	2	-5555.62	16..2	0.005	873.8	329.2	999	0.0023	0	2	0	2	-5555.62	16..1	0.01	873.8	329.2	0.1205	0.0011	0.0095	1	3.1
206023_at	NM_006681	2	-880.889	10..2	0.013	155.8	72.2	999	0.0064	0	1	0	2	-880.889	10..1	0.013	155.8	72.2	0.0001	0	0.0142	0	1
206001_at	NM_000905	1	-1146.81	16..2	0.011	205.2	64.8	999	0.0049	0	1	0	1	-1146.81	16..1	0.011	205.2	64.8	0.0001	0	0.015	0	1
205975_s_at	NM_024501	2	-3097.86	12..2	0.004	594.3	185.7	999	0.0017	0	1	0	2	-3097.86	12..1	0.008	594.3	185.7	0.0001	0	0.011	0	2
205974_at	NM_024501	2	-3097.86	12..2	0.004	594.3	185.7	999	0.0017	0	1	0	2	-3097.86	12..1	0.008	594.3	185.7	0.0001	0	0.011	0	2
205950_s_at	NM_001738	2	-2944	12..2	0.004	549.8	197.2	999	0.0018	0	1	0	2	-2944	12..1	0.021	549.8	197.2	0.0859	0.0018	0.0212	1	4.2
205949_at	NM_001738	2	-2944	12..2	0.004	549.8	197.2	999	0.0018	0	1	0	2	-2944	12..1	0.021	549.8	197.2	0.0859	0.0018	0.0212	1	4.2
205937_at	NM_006569	2	-1837.16	9..2	0.005	401.5	201.5	999	0.0026	0	1	0	2	-1837.16	9..1	0.025	401.5	201.5	0.1285	0.0026	0.0202	1	4.1
205933_at	NM_015559	2	-15251.5	16..2	0.001	2486	931	999	0.0004	0	1	0	2	-15251.5	16..1	0.007	2486	931	0.051	0.0004	0.0078	1	7.3
205886_at	NM_006507	1	-1304.5	8..2	0.006	386.3	108.7	999	0.0027	0	1	0	1	-1304.5	8..1	0.019	386.3	108.7	0.1272	0.0025	0.0194	1	2.1
205873_at	NM_004278	1	-3234.85	12..2	0.004	542	202	999	0.0019	0	1	0	1	-3234.85	12..1	0	542	202	21.544	0	0	0	0
205844_at	NM_004666	2	-5606.24	12..2	0.002	995.4	381.6	999	0.001	0	1	0	2	-5606.24	12..1	0.007	995.4	381.6	0.1859	0.001	0.0055	1	2.1
205827_at	NM_000729	1	-1071.85	12..2	0.012	191.6	60.4	999	0.0054	0	1	0	1	-1071.85	12..1	0	191.6	60.4	325.867	0	0	0	0
205799_s_at	NM_000341	1	-9282.97	12..2	0.007	1354.5	445.5	999	0.003	0	4	0	1	-9282.97	12..1	0.013	1354.5	445.5	2.2053	0.0051	0.0023	6.9	1
205792_at	NM_003881	2	-1994.97	14..2	0.007	321	93	999	0.0029	0	0.9	0	2	-1994.97	14..1	0.017	321	93	0.0001	0	0.0245	0	2.3
205774_at	NM_000505	2	-3077.27	10..2	0.007	673.9	193.1	999	0.0029	0	1.9	0	2	-3077.27	10..1	0.007	673.9	193.1	0.2641	0.0015	0.0056	1	1.1
205769_at	NM_003645	2	-7117.28	12..2	0.005	1324.4	490.6	999	0.0023	0	3.1	0	2	-7117.28	12..1	0.01	1324.4	490.6	0.1875	0.0015	0.0082	2	4
205768_s_at	NM_003645	2	-7117.28	12..2	0.005	1324.4	490.6	999	0.0023	0	3.1	0	2	-7117.28	12..1	0.01	1324.4	490.6	0.1875	0.0015	0.0082	2	4
205766_at	NM_003673	1	-1604.21	12..2	0.012	378.9	98.1	999	0.0052	0	2	0	1	-1604.21	12..1	0.013	378.9	98.1	0.2283	0.0026	0.0113	1	1.1
205765_at	NM_000777	0.5	-5092.42	10..2	0	1074.1	410.9	999	0	0	0	0	0.5	-5092.42	10..1	0.01	1074.1	410.9	0.5579	0.0028	0.0051	3	2.1
205743_at	NM_003149	1	-1291.86	14..2	0.008	266.6	84.4	999	0.0037	0	1	0	1	-1291.86	14..1	0	266.6	84.4	0.0001	0	0	0	0
205697_at	NM_006998	2	-3440.02	16..2	0.004	544.2	211.8	999	0.0018	0	1	0	2	-3440.02	16..1	0.009	544.2	211.8	0.0001	0	0.0102	0	2.2
205599_at	NM_005658	2	-2731.47	11..2	0.007	711.3	188.7	999	0.0028	0	2	0	2	-2731.47	11..1	0.01	711.3	188.7	0.0001	0	0.0166	0	3.1
205589_at	NM_000258	2	-2103.91	16..2	0.012	386.9	102.1	999	0.0051	0	2	0	2	-2103.91	16..1	0.006	386.9	102.1	0.0001	0	0.0103	0	1.1
205556_at	NM_002449	1	-2993.39	16..2	0.004	545.3	174.7	999	0.0018	0	1	0	1	-2993.39	16..1	0.004	545.3	174.7	0.0001	0	0.0058	0	1
205555_s_at	NM_002449	1	-2993.39	16..2	0.004	545.3	174.7	999	0.0018	0	1	0	1	-2993.39	16..1	0.004	545.3	174.7	0.0001	0	0.0058	0	1
205553_s_at	NM_003476	0.5	-1961.5	16..2	0.006	376.3	118.7	999	0.0027	0	1	0	0.5	-1961.5	16..1	0	376.3	118.7	0.0001	0	0	0	0
205548_s_at	NM_006806	2	-1733.55	10..2	0.004	552.8	203.2	999	0.0018	0	1	0	2	-1733.55	10..1	0.008	552.8	203.2	0.3441	0.0018	0.0052	1	1.1
205524_s_at	NM_001884	0.5	-3595.73	16..2	0.003	688.6	259.4	999	0.0015	0	1	0	0.5	-3595.73	16..1	0.006	688.6	259.4	0.3834	0.0015	0.0039	1	1
205523_at	NM_001884	0.5	-3595.73	16..2	0.003	688.6	259.4	999	0.0015	0	1	0	0.5	-3595.73	16..1	0.006	688.6	259.4	0.3834	0.0015	0.0039	1	1
205499_at	NM_014467	1	-2972.25	14..2	0.004	624.4	233.6	999	0.0016	0	1	0	1	-2972.25	14..1	0	624.4	233.6	0.0001	0	0	0	0
205498_at	NM_000163	2	-6858.5	12..2	0.002	1276.2	505.8	999	0.0008	0	1	0	2	-6858.5	12..1	0.014	1276.2	505.8	1.1446	0.0047	0.0041	6	2.1
205488_at	NM_006144	2	-2993.9	10..2	0.01	566.1	198.9	999	0.0045	0	2.5	0	2	-2993.9	10..1	0.01	566.1	198.9	999	0.0044	0	2.5	0
205443_at	NM_003082	2	-3478.16	12..2	0.007	700.6	238.4	999	0.0029	0	2	0	2	-3478.16	12..1	0.009	700.6	238.4	0.1507	0.0013	0.0086	0.9	2
205379_at	NM_001236	2	-2401.08	10..2	0.004	633	198	999	0.0016	0	1	0	2	-2401.08	10..1	0.015	633	198	0.0001	0	0.0206	0	4.1
205344_at	NM_006574	2	-5576.71	14..2	0.002	962.3	306.7	999	0.001	0	1	0	2	-5576.71	14..1	0.007	962.3	306.7	0.6203	0.0021	0.0034	2	1
205340_at	NM_014797	1	-8188.9	14..2	0.002	1349	466	999	0.0007	0	1	0	1	-8188.9	14..1	0.012	1349	466	0.1337	0.0015	0.0111	2	5.2
205326_at	NM_005856	2	-1256.86	10..2	0.031	324	66	999	0.0124	0	4	0	2	-1256.86	10..1	0.008	324	66	0.0001	0	0.0153	0	1
205261_at	NM_002630	2	-2058	10..2	0.005	478.3	118.7	999	0.0021	0	1	0	2	-2058	10..1	0.005	478.3	118.7	0.0001	0	0.0089	0	1.1
205214_at	NM_004226	2	-4073.58	14..2	0.002	779.8	252.2	999	0.001	0	0.8	0	2	-4073.58	14..1	0.013	779.8	252.2	0.1172	0.0015	0.0129	1.2	3.3
205176_s_at	NM_014288	2	-1237.59	10..2	0.008	266	79	999	0.0036	0	1	0	2	-1237.59	10..1	0	266	79	0.0001	0	0	0	0
205174_s_at	NM_012413	1	-2519.74	14..2	0.009	499	194	999	0.004	0	2	0	1	-2519.74	14..1	0.009	499	194	0.0001	0	0.0107	0	2.1
205161_s_at	NM_003847	2	-3224.16	14..2	0.004	527.5	198.5	999	0.002	0	1	0	2	-3224.16	14..1	0.008	527.5	198.5	0.0001	0	0.0101	0	2
205160_at	NM_003847	2	-3224.16	14..2	0.004	527.5	198.5	999	0.002	0	1	0	2	-3224.16	14..1	0.008	527.5	198.5	0.0001	0	0.0101	0	2
205119_s_at	NM_002029	2	-3340.83	9..2	0.003	706.3	271.7	999	0.0014	0	1	0	2	-3340.83	9..1	0.031	706.3	271.7	0.2432	0.0056	0.0231	4	6.3
205118_at	NM_002029	2	-3340.83	9..2	0.003	706.3	271.7	999	0.0014	0	1	0	2	-3340.83	9..1	0.031	706.3	271.7	0.2432	0.0056	0.0231	4	6.3
205105_at	NM_002372	2	-6562.72	9..2	0.001	1530.6	563.4	999	0.0006	0	1	0	2	-6562.72	9..1	0.014	1530.6	563.4	0.0426	0.0006	0.0151	1	8.5
205094_at	NM_000286	1	-3390.63	12..2	0.006	749.6	324.4	999	0.0027	0	2	0	1	-3390.63	12..1	0.006	749.6	324.4	0.4268	0.0014	0.0032	1	1
205081_at	NM_001311	0.5	-800.711	14..2	0.064	176.1	48.9	999	0.0274	0	4.8	0	0.5	-800.711	14..1	0.042	176.1	48.9	0.1186	0.0053	0.045	0.9	2.2
205066_s_at	NM_006208	2	-4047.93	14..2	0.006	718.3	250.7	999	0.0028	0	2	0	2	-4047.93	14..1	0.01	718.3	250.7	0.0001	0	0.0125	0	3.1
205065_at	NM_006208	2	-4047.93	14..2	0.006	718.3	250.7	999	0.0028	0	2	0	2	-4047.93	14..1	0.01	718.3	250.7	0.0001	0	0.0125	0	3.1
205052_at	NM_001698	2	-3634	16..2	0.004	471.8	197.2	999	0.0019	0	0.9	0	2	-3634	16..1	0.019	471.8	197.2	0.1473	0.0023	0.0157	1.1	3.1
204988_at	NM_005141	2	-4967.45	16..2	0.011	635	205	999	0.0048	0	3	0	2	-4967.45	16..1	0.007	635	205	0.0001	0	0.0101	0	2.1
204951_at	NM_004310	2	-2016.26	14..2	0.005	448.9	124.1	999	0.0022	0	1	0	2	-2016.26	14..1	0.011	448.9	124.1	0.0001	0	0.0168	0	2.1
204940_at	NM_002667	2	-482.474	14..2	0.02	103	50	999	0.0098	0	1	0	2	-482.474	14..1	0	103	50	0.0001	0	0	0	0
204939_s_at	NM_002667	2	-482.474	14..2	0.02	103	50	999	0.0098	0	1	0	2	-482.474	14..1	0	103	50	0.0001	0	0	0	0
204938_s_at	NM_002667	2	-482.474	14..2	0.02	103	50	999	0.0098	0	1	0	2	-482.474	14..1	0	103	50	0.0001	0	0	0	0
204916_at	NM_005855	0.5	-789.025	10..2	0.013	199.4	34.6	999	0.0051	0	1	0	0.5	-789.025	10..1	0	199.4	34.6	1.3883	0	0	0	0
204908_s_at	NM_005178	2	-4537.78	12..2	0.003	881.9	285.1	999	0.0011	0	1	0	2	-4537.78	12..1	0.003	881.9	285.1	0.0001	0	0.0035	0	1
204907_s_at	NM_005178	2	-4537.78	12..2	0.003	881.9	285.1	999	0.0011	0	1	0	2	-4537.78	12..1	0.003	881.9	285.1	0.0001	0	0.0035	0	1
204900_x_at	NM_003864	1	-1806.84	16..2	0.007	345.1	95.9	999	0.0029	0	1	0	1	-1806.84	16..1	0	345.1	95.9	0.0001	0	0	0	0
204899_s_at	NM_003864	1	-1806.84	16..2	0.007	345.1	95.9	999	0.0029	0	1	0	1	-1806.84	16..1	0	345.1	95.9	0.0001	0	0	0	0
204898_at	NM_003864	1	-1806.84	16..2	0.007	345.1	95.9	999	0.0029	0	1	0	1	-1806.84	16..1	0	345.1	95.9	0.0001	0	0	0	0
204880_at	NM_002412	2	-1340.16	12..2	0.009	250.7	94.3	999	0.004	0	1	0	2	-1340.16	12..1	0.009	250.7	94.3	0.0001	0	0.0107	0	1
204873_at	NM_000466	2	-6186.22	10..2	0.001	1446.3	569.7	999	0.0007	0	1	0	2	-6186.22	10..1	0.005	1446.3	569.7	0.1855	0.0007	0.0037	1	2.1
204865_at	NM_005181	0.5	-2463.6	12..2	0.004	582.1	182.9	999	0.0017	0	1	0	0.5	-2463.6	12..1	0.004	582.1	182.9	999	0.0017	0	1	0
204822_at	NM_003318	2	-6423.15	14..2	0.005	1000.6	316.4	999	0.002	0	2	0	2	-6423.15	14..1	0.005	1000.6	316.4	0.0001	0	0.0066	0	2.1
204784_s_at	NM_022443	2	-2791.2	12..2	0.043	542.3	168.7	999	0.0187	0	10.1	0	2	-2791.2	12..1	0.008	542.3	168.7	0.2141	0.0014	0.0065	0.8	1.1
204783_at	NM_022443	2	-2791.2	12..2	0.043	542.3	168.7	999	0.0187	0	10.1	0	2	-2791.2	12..1	0.008	542.3	168.7	0.2141	0.0014	0.0065	0.8	1.1
204745_x_at	NM_005950	2	-616.287	14..2	0.044	104	25	999	0.0181	0	1.9	0	2	-616.287	14..1	0.057	104	25	0.0001	0	0.0979	0	2.4
204734_at	NM_002275	2	-4604.52	14..2	0.005	890.1	234.9	999	0.0022	0	2	0	2	-4604.52	14..1	0.011	890.1	234.9	0.0001	0	0.0178	0	4.2
204698_at	NM_002201	1	-1728.9	10..2	0.006	424	101	999	0.0024	0	1	0	1	-1728.9	10..1	0	424	101	49.6375	0	0	0	0
204641_at	NM_002497	2	-5555.52	16..2	0.003	892	320	999	0.0011	0	1	0	2	-5555.52	16..1	0.005	892	320	0.0001	0	0.0062	0	2
204605_at	NM_006568	1	-3722.25	14..2	0.003	712.7	262.3	999	0.0014	0	1	0	1	-3722.25	14..1	0	712.7	262.3	0.0001	0	0	0	0
204594_s_at	NM_019008	1	-4828.2	16..2	0.002	1014.8	374.2	999	0.001	0	1	0	1	-4828.2	16..1	0.009	1014.8	374.2	0.1231	0.001	0.0081	1	3
204593_s_at	NM_019008	1	-4828.2	16..2	0.002	1014.8	374.2	999	0.001	0	1	0	1	-4828.2	16..1	0.009	1014.8	374.2	0.1231	0.001	0.0081	1	3
204570_at	NM_001864	2	-781.239	10..2	0.012	187.8	43.2	999	0.0051	0	1	0	2	-781.239	10..1	0	187.8	43.2	0.0001	0	0	0	0
204566_at	NM_003620	2	-7062.24	16..2	0.004	1093.2	397.8	999	0.0018	0	2	0	2	-7062.24	16..1	0.006	1093.2	397.8	0.1726	0.0009	0.0053	1	2.1
204565_at	NM_018473	1	-1356.88	12..2	0.008	262.2	97.8	999	0.0037	0	1	0	1	-1356.88	12..1	0	262.2	97.8	0.0001	0	0	0	0
204559_s_at	NM_016199	1	-1195.56	16..2	0.02	219.5	56.5	999	0.0085	0	1.9	0	1	-1195.56	16..1	0	219.5	56.5	0.0001	0	0	0	0
204555_s_at	NM_006242	2	-2992.89	12..2	0.015	631	149	999	0.0062	0	3.9	0	2	-2992.89	12..1	0.008	631	149	0.0001	0	0.0144	0	2.2
204554_at	NM_006242	2	-2992.89	12..2	0.015	631	149	999	0.0062	0	3.9	0	2	-2992.89	12..1	0.008	631	149	0.0001	0	0.0144	0	2.2
204551_s_at	NM_001622	2	-3642.22	9..2	0.016	665.7	270.3	999	0.0076	0	5.1	0	2	-3642.22	9..1	0.006	665.7	270.3	0.0001	0	0.0074	0	2
204501_at	NM_002514	2	-4426.79	14..2	0.003	755.6	231.4	999	0.0013	0	1	0	2	-4426.79	14..1	0.006	755.6	231.4	999	0.0027	0	2	0
204300_at	NM_004564	2	-6277.38	14..2	0.002	1070.2	405.8	999	0.0009	0	1	0	2	-6277.38	14..1	0	1070.2	405.8	1.9964	0	0	0	0
204295_at	NM_003172	2	-3087.85	12..2	0.004	590.3	219.7	999	0.0017	0	1	0	2	-3087.85	12..1	0.008	590.3	219.7	0.0001	0	0.0093	0	2
204210_s_at	NM_005017	2	-3140.2	14..2	0.004	591.2	209.8	999	0.0017	0	1	0	2	-3140.2	14..1	0	591.2	209.8	0.0001	0	0	0	0
204209_at	NM_005017	2	-3140.2	14..2	0.004	591.2	209.8	999	0.0017	0	1	0	2	-3140.2	14..1	0	591.2	209.8	0.0001	0	0	0	0
204178_s_at	NM_006328	1	-4067.45	12..2	0.002	1092.6	587.4	999	0.0009	0	1	0	1	-4067.45	12..1	0.002	1092.6	587.4	0.0001	0	0.0017	0	1
204161_s_at	NM_014936	2	-4881.24	12..2	0.002	985.2	367.8	999	0.001	0	1	0	2	-4881.24	12..1	0	985.2	367.8	0.0001	0	0	0	0
204160_s_at	NM_014936	2	-4881.24	12..2	0.002	985.2	367.8	999	0.001	0	1	0	2	-4881.24	12..1	0	985.2	367.8	0.0001	0	0	0	0
204103_at	NM_002984	2	-909.428	10..2	0.023	202.1	73.9	999	0.0104	0	2.1	0	2	-909.428	10..1	0.033	202.1	73.9	0.1822	0.005	0.0276	1	2
204007_at	NM_000570	2	-2346.3	9..2	0.013	485.3	180.7	999	0.006	0	2.9	0	2	-2346.3	9..1	0.034	485.3	180.7	2.4468	0.0136	0.0056	6.6	1
204005_s_at	NM_002583	2	-1326.52	10..2	0.006	388.2	112.8	999	0.0025	0	1	0	2	-1326.52	10..1	0.012	388.2	112.8	0.274	0.0025	0.0092	1	1
204004_at	NM_002583	2	-1326.52	10..2	0.006	388.2	112.8	999	0.0025	0	1	0	2	-1326.52	10..1	0.012	388.2	112.8	0.274	0.0025	0.0092	1	1
204003_s_at	NM_007342	2	-3901.97	10..2	0.005	875.6	351.4	999	0.0021	0	1.9	0	2	-3901.97	10..1	0.008	875.6	351.4	0.1974	0.0012	0.0061	1.1	2.2
203952_at	NM_007348	2	-5180.91	12..2	0.002	1116.7	434.3	999	0.0009	0	1	0	2	-5180.91	12..1	0.014	1116.7	434.3	0.1506	0.0018	0.0119	2	5.2
203880_at	NM_005694	1	-452.891	16..2	0.022	110.6	30.4	999	0.0092	0	1	0	1	-452.891	16..1	0	110.6	30.4	0.9741	0	0	0	0
203803_at	NM_016297	2	-4590.17	10..2	0.004	1015.5	385.5	999	0.002	0	2	0	2	-4590.17	10..1	0.018	1015.5	385.5	0.2187	0.003	0.0136	3	5.3
203777_s_at	NM_003952	0.5	-3114.41	12..2	0.003	780.3	230.7	999	0.0013	0	1	0	0.5	-3114.41	12..1	0.006	780.3	230.7	0.2812	0.0013	0.0045	1	1
203747_at	NM_004925	2	-2644.31	14..2	0.008	518.7	186.3	999	0.0038	0	2	0	2	-2644.31	14..1	0.009	518.7	186.3	0.0001	0	0.0113	0	2.1
203728_at	NM_001188	1	-2366.31	14..2	0.006	421.9	139.1	999	0.0025	0	1	0	1	-2366.31	14..1	0.022	421.9	139.1	0.1118	0.0024	0.0219	1	3
203721_s_at	NM_016001	2	-5504.21	12..2	0.002	1123.6	388.4	999	0.0009	0	1	0	2	-5504.21	12..1	0.004	1123.6	388.4	0.0001	0	0.0053	0	2.1
203707_at	NM_005741	2	-6683.47	12..2	0.003	1396.7	544.3	999	0.0014	0	2	0	2	-6683.47	12..1	0.006	1396.7	544.3	0.1251	0.0007	0.0057	1	3.1
203655_at	NM_006297	2	-4781.23	10..2	0.006	1151.8	429.2	999	0.0026	0	3	0	2	-4781.23	10..1	0.006	1151.8	429.2	0.3682	0.0013	0.0036	1.5	1.5
203650_at	NM_006404	0.5	-1553.16	12..2	0.026	266.4	93.6	999	0.0115	0	3.1	0	0.5	-1553.16	12..1	0	266.4	93.6	109.23	0	0	0	0
203632_s_at	NM_016235	2	-4422.21	14..2	0.002	895.5	274.5	999	0.0011	0	0.9	0	2	-4422.21	14..1	0.017	895.5	274.5	0.0001	0	0.0238	0	6.5
203631_s_at	NM_016235	2	-4422.21	14..2	0.002	895.5	274.5	999	0.0011	0	0.9	0	2	-4422.21	14..1	0.017	895.5	274.5	0.0001	0	0.0238	0	6.5
203555_at	NM_014369	2	-2245.43	10..2	0.009	482.3	168.7	999	0.004	0	1.9	0	2	-2245.43	10..1	0.005	482.3	168.7	0.0001	0	0.0066	0	1.1
203501_at	NM_016134	2	-3760	14..2	0.004	610.8	247.2	999	0.0017	0	1	0	2	-3760	14..1	0.022	610.8	247.2	0.3923	0.005	0.0127	3	3.1
203482_at	NM_018121	2	-7185.04	10..2	0.002	2019.5	695.5	999	0.001	0	2	0	2	-7185.04	10..1	0.011	2019.5	695.5	2.9946	0.0044	0.0015	8.9	1
203481_at	NM_018121	2	-7185.04	10..2	0.002	2019.5	695.5	999	0.001	0	2	0	2	-7185.04	10..1	0.011	2019.5	695.5	2.9946	0.0044	0.0015	8.9	1
203476_at	NM_006670	2	-4702.17	16..2	0.005	614	178	999	0.0023	0	1.4	0	2	-4702.17	16..1	0.006	614	178	0.1709	0.0009	0.0054	0.6	1
203466_at	NM_002437	1	-1501.2	12..2	0.007	323.8	135.2	999	0.0032	0	1	0	1	-1501.2	12..1	0.006	323.8	135.2	0.0001	0	0.0072	0	1
203465_at	NM_014763	2	-2663.52	12..2	0.004	538.4	190.6	999	0.0018	0	1	0	2	-2663.52	12..1	0	538.4	190.6	1.9172	0	0	0	0
203373_at	NM_003877	0.5	-1990.28	14..2	0	398.7	141.3	999	0	0	0	0	0.5	-1990.28	14..1	0.006	398.7	141.3	999	0.0026	0	1	0
203372_s_at	NM_003877	0.5	-1990.28	14..2	0	398.7	141.3	999	0	0	0	0	0.5	-1990.28	14..1	0.006	398.7	141.3	999	0.0026	0	1	0
203362_s_at	NM_002358	0.5	-1981.37	16..2	0	354.8	128.2	999	0	0	0	0	0.5	-1981.37	16..1	0.006	354.8	128.2	0.0001	0	0.0077	0	1
203256_at	NM_001793	2	-8300.88	12..2	0.001	1693.3	574.7	999	0.0006	0	1	0	2	-8300.88	12..1	0.015	1693.3	574.7	0.0731	0.0012	0.0162	2	9.3
203172_at	NM_004860	1	-4743.09	12..2	0.002	1234.7	505.3	999	0.0008	0	1	0	1	-4743.09	12..1	0.003	1234.7	505.3	0.4062	0.0008	0.002	1	1
203152_at	NM_003776	1	-2050.38	10..2	0.005	430	146	999	0.0024	0	1	0	1	-2050.38	10..1	0.015	430	146	0.72	0.0047	0.0065	2	1
203150_at	NM_005833	1	-1947.86	12..2	0.006	370.3	151.7	999	0.0027	0	1	0	1	-1947.86	12..1	0.012	370.3	151.7	0.0001	0	0.0137	0	2.1
203102_s_at	NM_002408	2	-3612.03	12..2	0.002	935.3	324.7	999	0.0011	0	1	0	2	-3612.03	12..1	0.012	935.3	324.7	0.2359	0.0022	0.0093	2	3
203101_s_at	NM_002408	2	-3612.03	12..2	0.002	935.3	324.7	999	0.0011	0	1	0	2	-3612.03	12..1	0.012	935.3	324.7	0.2359	0.0022	0.0093	2	3
203069_at	NM_014849	2	-4049.67	14..2	0.015	764.9	276.1	999	0.0067	0	5.1	0	2	-4049.67	14..1	0.006	764.9	276.1	0.3588	0.0013	0.0037	1	1
203066_at	NM_015892	2	-4157.28	14..2	0.003	773.8	243.2	999	0.0013	0	1	0	2	-4157.28	14..1	0.006	773.8	243.2	0.2901	0.0013	0.0043	1	1.1
203045_at	NM_004148	2	-1949.47	14..2	0.006	365.3	87.7	999	0.0025	0	0.9	0	2	-1949.47	14..1	0.012	365.3	87.7	999	0.0051	0	1.9	0
202991_at	NM_006804	2	-4356.34	16..2	0.003	752.3	255.7	999	0.0013	0	1	0	2	-4356.34	16..1	0.015	752.3	255.7	0.084	0.0014	0.0161	1	4.1
202951_at	NM_007271	0.5	-4288.45	16..2	0.002	1030.6	346.4	999	0.001	0	1	0	0.5	-4288.45	16..1	0	1030.6	346.4	0.0001	0	0	0	0
202944_at	NM_000262	2	-5055.42	14..2	0.002	943.3	232.7	999	0.001	0	0.9	0	2	-5055.42	14..1	0.011	943.3	232.7	0.0893	0.0012	0.0132	1.1	3.1
202943_s_at	NM_000262	2	-5055.42	14..2	0.002	943.3	232.7	999	0.001	0	0.9	0	2	-5055.42	14..1	0.011	943.3	232.7	0.0893	0.0012	0.0132	1.1	3.1
202941_at	NM_021074	1	-2736.97	16..2	0.004	521.4	192.6	999	0.0019	0	1	0	1	-2736.97	16..1	0.004	521.4	192.6	0.0001	0	0.0054	0	1
202925_s_at	NM_002657	1	-2826.71	14..2	0.003	733.5	238.5	999	0.0013	0	1	0	1	-2826.71	14..1	0.003	733.5	238.5	0.0001	0	0.0044	0	1
202924_s_at	NM_002657	1	-2826.71	14..2	0.003	733.5	238.5	999	0.0013	0	1	0	1	-2826.71	14..1	0.003	733.5	238.5	0.0001	0	0.0044	0	1
202916_s_at	NM_014864	2	-4608.13	16..2	0.005	891.7	335.3	999	0.0023	0	2	0	2	-4608.13	16..1	0.012	891.7	335.3	0.2506	0.0023	0.0091	2	3
202915_s_at	NM_014864	2	-4608.13	16..2	0.005	891.7	335.3	999	0.0023	0	2	0	2	-4608.13	16..1	0.012	891.7	335.3	0.2506	0.0023	0.0091	2	3
202900_s_at	NM_002532	2	-3990.21	10..2	0.005	947.2	414.8	999	0.0026	0	2.4	0	2	-3990.21	10..1	0.008	947.2	414.8	0.3483	0.0017	0.0049	1.6	2
202837_at	NM_006700	2	-5506.11	10..2	0.006	1249.9	481.1	999	0.0026	0	3.2	0	2	-5506.11	10..1	0.012	1249.9	481.1	2.2112	0.0047	0.0021	5.9	1
202836_s_at	NM_006701	1	-1414.1	16..2	0.007	340.9	85.1	999	0.0027	0	0.9	0	1	-1414.1	16..1	0.016	340.9	85.1	0.0001	0	0.0272	0	2.3
202835_at	NM_006701	1	-1414.1	16..2	0.007	340.9	85.1	999	0.0027	0	0.9	0	1	-1414.1	16..1	0.016	340.9	85.1	0.0001	0	0.0272	0	2.3
202772_at	NM_000191	2	-3915.98	14..2	0.003	653.1	249.9	999	0.0016	0	1	0	2	-3915.98	14..1	0.014	653.1	249.9	0.0001	0	0.0166	0	4.1
202747_s_at	NM_004867	0.5	-743.214	10..2	0	197.6	75.4	999	0	0	0	0	0.5	-743.214	10..1	0.011	197.6	75.4	0.0001	0	0.0131	0	1
202746_at	NM_004867	0.5	-743.214	10..2	0	197.6	75.4	999	0	0	0	0	0.5	-743.214	10..1	0.011	197.6	75.4	0.0001	0	0.0131	0	1
202703_at	NM_003584	2	-3071.7	12..2	0.008	588.9	191.1	999	0.0033	0	2	0	2	-3071.7	12..1	0	588.9	191.1	0.0001	0	0	0	0
202655_at	NM_006010	2	-2247.2	16..2	0.006	402.5	131.5	999	0.0025	0	1	0	2	-2247.2	16..1	0.006	402.5	131.5	0.0001	0	0.0075	0	1
202651_at	NM_014873	2	-4509.37	16..2	0.003	805.6	304.4	999	0.0012	0	1	0	2	-4509.37	16..1	0	805.6	304.4	0.0001	0	0	0	0
202628_s_at	NM_000602	2	-4620.47	12..2	0.002	916.2	283.8	999	0.0011	0	1	0	2	-4620.47	12..1	0.002	916.2	283.8	999	0.0011	0	1	0
202627_s_at	NM_000602	2	-4620.47	12..2	0.002	916.2	283.8	999	0.0011	0	1	0	2	-4620.47	12..1	0.002	916.2	283.8	999	0.0011	0	1	0
202592_at	NM_001487	0.5	-930.845	12..2	0	254.6	69.4	999	0	0	0	0	0.5	-930.845	12..1	0	254.6	69.4	989.734	0	0	0	0
202542_s_at	NM_004757	2	-4102.72	16..2	0.004	569.9	186.1	999	0.0017	0	1	0	2	-4102.72	16..1	0.004	569.9	186.1	0.0001	0	0.0055	0	1
202541_at	NM_004757	2	-4102.72	16..2	0.004	569.9	186.1	999	0.0017	0	1	0	2	-4102.72	16..1	0.004	569.9	186.1	0.0001	0	0.0055	0	1
202534_x_at	NM_000791	2	-1874.11	14..2	0.006	370.3	136.7	999	0.0027	0	1	0	2	-1874.11	14..1	0	370.3	136.7	0.0001	0	0	0	0
202533_s_at	NM_000791	2	-1874.11	14..2	0.006	370.3	136.7	999	0.0027	0	1	0	2	-1874.11	14..1	0	370.3	136.7	0.0001	0	0	0	0
202532_s_at	NM_000791	2	-1874.11	14..2	0.006	370.3	136.7	999	0.0027	0	1	0	2	-1874.11	14..1	0	370.3	136.7	0.0001	0	0	0	0
202525_at	NM_002773	2	-3289.89	10..2	0.006	716.8	225.2	999	0.0027	0	2	0	2	-3289.89	10..1	0.014	716.8	225.2	0.0001	0	0.0189	0	4.3
202461_at	NM_014239	2	-4393.49	16..2	0.003	754.3	271.7	999	0.0013	0	1	0	2	-4393.49	16..1	0.009	754.3	271.7	0.1705	0.0013	0.0077	1	2.1
202453_s_at	NM_005316	2	-6341.45	16..2	0.002	1202.6	423.4	999	0.0008	0	1	0	2	-6341.45	16..1	0.006	1202.6	423.4	0.1672	0.0008	0.0049	1	2.1
202451_at	NM_005316	2	-6341.45	16..2	0.002	1202.6	423.4	999	0.0008	0	1	0	2	-6341.45	16..1	0.006	1202.6	423.4	0.1672	0.0008	0.0049	1	2.1
202450_s_at	NM_000396	0.5	-3714.31	14..2	0.009	725.6	246.4	999	0.0042	0	3.1	0	0.5	-3714.31	14..1	0.003	725.6	246.4	999	0.0014	0	1	0
202431_s_at	NM_002467	2	-4326.01	14..2	0.005	954	213	999	0.0021	0	2	0	2	-4326.01	14..1	0.003	954	213	999	0.0011	0	1	0
202401_s_at	NM_003131	1	-3328.3	16..2	0.003	800	253	999	0.0013	0	1	0	1	-3328.3	16..1	0	800	253	0.0001	0	0	0	0
202400_s_at	NM_003131	1	-3328.3	16..2	0.003	800	253	999	0.0013	0	1	0	1	-3328.3	16..1	0	800	253	0.0001	0	0	0	0
202388_at	NM_002923	1	-2596.13	16..2	0.005	457.5	139.5	999	0.0022	0	1	0	1	-2596.13	16..1	0.021	457.5	139.5	0.0001	0	0.0299	0	4.2
202387_at	NM_004323	2	-1950.74	12..2	0.005	415.7	166.3	999	0.0025	0	1	0	2	-1950.74	12..1	0.01	415.7	166.3	0.0001	0	0.0117	0	1.9
202343_x_at	NM_001862	2	-1239.04	12..2	0.017	254.7	102.3	999	0.008	0	2	0	2	-1239.04	12..1	0.017	254.7	102.3	999	0.008	0	2	0
202337_at	NM_007221	2	-1752.32	12..2	0.014	321	108	999	0.0064	0	2.1	0	2	-1752.32	12..1	0.022	321	108	999	0.0097	0	3.1	0
202335_s_at	NM_003337	2	-1227.4	16..2	0.013	346.8	106.2	999	0.0056	0	2	0	2	-1227.4	16..1	0	346.8	106.2	0.0001	0	0	0	0
202334_s_at	NM_003337	2	-1227.4	16..2	0.013	346.8	106.2	999	0.0056	0	2	0	2	-1227.4	16..1	0	346.8	106.2	0.0001	0	0	0	0
202333_s_at	NM_003337	2	-1227.4	16..2	0.013	346.8	106.2	999	0.0056	0	2	0	2	-1227.4	16..1	0	346.8	106.2	0.0001	0	0	0	0
202291_s_at	NM_000900	1	-1141.93	12..2	0.01	225.9	74.1	999	0.0046	0	1	0	1	-1141.93	12..1	0	225.9	74.1	95.6474	0	0	0	0
202262_x_at	NM_013974	2	-2598.15	12..2	0.004	576.9	272.1	999	0.0017	0	1	0	2	-2598.15	12..1	0.007	576.9	272.1	0.0001	0	0.0074	0	2
202233_s_at	NM_006004	0.5	-754.098	14..2	0.044	141.2	65.8	999	0.0213	0	3	0	0.5	-754.098	14..1	0.014	141.2	65.8	0.0001	0	0.0144	0	0.9
202200_s_at	NM_003137	2	-5358.49	12..2	0.002	1333.8	481.2	999	0.0007	0	1	0	2	-5358.49	12..1	0.002	1333.8	481.2	0.0001	0	0.0021	0	1
202199_s_at	NM_003137	2	-5358.49	12..2	0.002	1333.8	481.2	999	0.0007	0	1	0	2	-5358.49	12..1	0.002	1333.8	481.2	0.0001	0	0.0021	0	1
202185_at	NM_001084	1	-6966.31	12..2	0.004	1580.3	498.7	999	0.0018	0	2.9	0	1	-6966.31	12..1	0.011	1580.3	498.7	0.0001	0	0.015	0	7.5
202167_s_at	NM_022362	1	-11319	13..2	0.003	2026.3	877.7	999	0.0014	0	2.8	0	1	-11319	13..1	0.015	2026.3	877.7	0.2592	0.0027	0.0103	5.4	9
202131_s_at	NM_003831	2	-2680.68	14..2	0.003	636.2	215.8	999	0.0015	0	1	0	2	-2680.68	14..1	0	636.2	215.8	0.0001	0	0	0	0
202130_at	NM_003831	2	-2680.68	14..2	0.003	636.2	215.8	999	0.0015	0	1	0	2	-2680.68	14..1	0	636.2	215.8	0.0001	0	0	0	0
202129_s_at	NM_003831	2	-2680.68	14..2	0.003	636.2	215.8	999	0.0015	0	1	0	2	-2680.68	14..1	0	636.2	215.8	0.0001	0	0	0	0
202122_s_at	NM_005817	2	-4556.02	10..2	0.005	1014.7	260.3	999	0.002	0	2	0	2	-4556.02	10..1	0.035	1014.7	260.3	0.0945	0.0039	0.0413	4	10.8
202117_at	NM_004308	2	-5446.41	16..2	0.002	989.7	288.3	999	0.001	0	1	0	2	-5446.41	16..1	0.005	989.7	288.3	0.0001	0	0.0072	0	2.1
202042_at	NM_002109	2	-5144.3	16..2	0.002	874.7	337.3	999	0.0011	0	1	0	2	-5144.3	16..1	0.005	874.7	337.3	0.0001	0	0.0061	0	2
202026_at	NM_003002	0.5	-2041.86	16..2	0.015	277.7	121.3	999	0.0074	0	2.1	0	0.5	-2041.86	16..1	0	277.7	121.3	600.014	0	0	0	0
202025_x_at	NM_001607	2	-5113.99	14..2	0.002	921.6	332.4	999	0.0011	0	1	0	2	-5113.99	14..1	0.005	921.6	332.4	0.0001	0	0.0062	0	2.1
202017_at	NM_000120	2	-4178.48	14..2	0.01	712.4	193.6	999	0.0042	0	3	0	2	-4178.48	14..1	0.003	712.4	193.6	999	0.0014	0	1	0
202003_s_at	NM_006111	1	-4598.51	14..2	0.006	752.4	312.6	999	0.0026	0	2	0	1	-4598.51	14..1	0.006	752.4	312.6	999	0.0026	0	2	0
202002_at	NM_006111	1	-4598.51	14..2	0.006	752.4	312.6	999	0.0026	0	2	0	1	-4598.51	14..1	0.006	752.4	312.6	999	0.0026	0	2	0
201995_at	NM_000127	0.5	-3677.21	16..2	0.005	942.5	338.5	999	0.0021	0	2	0	0.5	-3677.21	16..1	0.002	942.5	338.5	999	0.0011	0	1	0
201944_at	NM_000521	2	-1600.44	12..2	0.008	344.3	114.7	999	0.0034	0	1.2	0	2	-1600.44	12..1	0.012	344.3	114.7	0.2561	0.0023	0.0091	0.8	1
201937_s_at	NM_012100	2	-6770.33	16..2	0.005	970.8	310.2	999	0.0021	0	2	0	2	-6770.33	16..1	0.005	970.8	310.2	0.3069	0.001	0.0033	1	1
201920_at	NM_005415	2	-4213.79	14..2	0.003	822.2	335.8	999	0.0016	0	1.3	0	2	-4213.79	14..1	0.007	822.2	335.8	0.6915	0.0021	0.0031	1.7	1
201826_s_at	NM_016002	2	-3617.5	14..2	0.014	609.2	221.8	999	0.0066	0	4	0	2	-3617.5	14..1	0.007	609.2	221.8	0.3386	0.0016	0.0047	1	1.1
201825_s_at	NM_016002	2	-3617.5	14..2	0.014	609.2	221.8	999	0.0066	0	4	0	2	-3617.5	14..1	0.007	609.2	221.8	0.3386	0.0016	0.0047	1	1.1
201754_at	NM_004374	2	-647.289	10..2	0.014	158.2	51.8	999	0.0064	0	1	0	2	-647.289	10..1	0.015	158.2	51.8	0.0001	0	0.0203	0	1.1
201748_s_at	NM_002967	2	-2875.98	12..2	0.007	609.7	209.3	999	0.0033	0	2	0	2	-2875.98	12..1	0.004	609.7	209.3	0.0001	0	0.005	0	1
201747_s_at	NM_002967	2	-2875.98	12..2	0.007	609.7	209.3	999	0.0033	0	2	0	2	-2875.98	12..1	0.004	609.7	209.3	0.0001	0	0.005	0	1
201701_s_at	NM_006320	2	-1731.59	16..2	0.007	348.9	122.1	999	0.0029	0	1	0	2	-1731.59	16..1	0.007	348.9	122.1	999	0.0029	0	1	0
201618_x_at	NM_003801	2	-4946.53	10..2	0.005	1325.2	477.8	999	0.0023	0	3	0	2	-4946.53	10..1	0.012	1325.2	477.8	0.1481	0.0015	0.0104	2	5
201597_at	NM_001865	2	-911.618	12..2	0.012	180.3	65.7	999	0.0055	0	1	0	2	-911.618	12..1	0.013	180.3	65.7	0.0001	0	0.0157	0	1
201554_x_at	NM_004130	2	-4760.5	16..2	0.006	696.4	269.6	999	0.0029	0	2	0	2	-4760.5	16..1	0.009	696.4	269.6	0.1911	0.0014	0.0076	1	2
201516_at	NM_003132	1	-2192.2	14..2	0.005	454.5	121.5	999	0.0021	0	1	0	1	-2192.2	14..1	0.024	454.5	121.5	0.0001	0	0.0385	0	4.7
201507_at	NM_002622	1	-1024.08	14..2	0	259.3	106.7	999	0	0	0	0	1	-1024.08	14..1	0.008	259.3	106.7	999	0.004	0	1	0
201491_at	NM_012111	2	-2918.68	12..2	0.003	744.4	266.6	999	0.0014	0	1	0	2	-2918.68	12..1	0.006	744.4	266.6	0.0001	0	0.0077	0	2
201484_at	NM_003168	0.5	-1126.16	16..2	0	263.4	87.6	999	0	0	0	0	0.5	-1126.16	16..1	0	263.4	87.6	949.28	0	0	0	0
201483_s_at	NM_003168	0.5	-1126.16	16..2	0	263.4	87.6	999	0	0	0	0	0.5	-1126.16	16..1	0	263.4	87.6	949.28	0	0	0	0
201473_at	NM_002229	0.5	-2685.38	12..2	0.003	753.8	191.2	999	0.0013	0	1	0	0.5	-2685.38	12..1	0	753.8	191.2	0.0001	0	0	0	0
201471_s_at	NM_003900	2	-4632.03	14..2	0.003	743.1	258.9	999	0.0013	0	1	0	2	-4632.03	14..1	0.029	743.1	258.9	0.0001	0	0.0371	0	9.6
201470_at	NM_004832	2	-2859.79	14..2	0.005	418.5	142.5	999	0.0024	0	1	0	2	-2859.79	14..1	0.005	418.5	142.5	0.0001	0	0.0071	0	1
201413_at	NM_000414	2	-9043.83	14..2	0.001	1540.6	550.4	999	0.0006	0	1	0	2	-9043.83	14..1	0.009	1540.6	550.4	0.1671	0.0013	0.0077	2	4.2
201406_at	NM_021029	2	-989.763	16..2	0	249.1	62.9	999	0	0	0	0	2	-989.763	16..1	0	249.1	62.9	972.12	0	0	0	0
201361_at	NM_024092	2	-2830.59	12..2	0.004	521.1	198.9	999	0.002	0	1	0	2	-2830.59	12..1	0.008	521.1	198.9	0.0001	0	0.0096	0	1.9
201310_s_at	NM_004772	1	-672.306	10..2	0.015	142.8	52.2	999	0.007	0	1	0	1	-672.306	10..1	0	142.8	52.2	0.0001	0	0	0	0
201309_x_at	NM_004772	1	-672.306	10..2	0.015	142.8	52.2	999	0.007	0	1	0	1	-672.306	10..1	0	142.8	52.2	0.0001	0	0	0	0
201240_s_at	NM_014752	2	-1046.85	16..2	0.01	222.7	83.3	999	0.0046	0	1	0	2	-1046.85	16..1	0	222.7	83.3	0.0001	0	0	0	0
201239_s_at	NM_014752	2	-1046.85	16..2	0.01	222.7	83.3	999	0.0046	0	1	0	2	-1046.85	16..1	0	222.7	83.3	0.0001	0	0	0	0
201227_s_at	NM_005004	1	-1840.08	12..2	0.006	382.3	115.7	999	0.0026	0	1	0	1	-1840.08	12..1	0.006	382.3	115.7	0.0001	0	0.0092	0	1.1
201208_s_at	NM_021137	1	-3422.23	16..2	0.003	725.8	204.2	999	0.0013	0	1	0	1	-3422.23	16..1	0	725.8	204.2	0.0001	0	0	0	0
201207_at	NM_021137	1	-3422.23	16..2	0.003	725.8	204.2	999	0.0013	0	1	0	1	-3422.23	16..1	0	725.8	204.2	0.0001	0	0	0	0
201146_at	NM_006164	2	-6906.21	14..2	0.002	1217.6	456.4	999	0.0008	0	1	0	2	-6906.21	14..1	0	1217.6	456.4	0.0001	0	0	0	0
201092_at	NM_002893	2	-3821.95	16..2	0.002	953.5	303.5	999	0.0011	0	1	0	2	-3821.95	16..1	0.002	953.5	303.5	0.0001	0	0.0034	0	1
201011_at	NM_002950	2	-7655.1	16..2	0.002	1314.9	440.1	999	0.0008	0	1	0	2	-7655.1	16..1	0.003	1314.9	440.1	0.3359	0.0008	0.0023	1	1
201010_s_at	NM_006472	2	-3450.75	12..2	0.008	848.5	315.5	999	0.0036	0	3	0	2	-3450.75	12..1	0.008	848.5	315.5	0.182	0.0012	0.0066	1	2.1
201009_s_at	NM_006472	2	-3450.75	12..2	0.008	848.5	315.5	999	0.0036	0	3	0	2	-3450.75	12..1	0.008	848.5	315.5	0.182	0.0012	0.0066	1	2.1
201008_s_at	NM_006472	2	-3450.75	12..2	0.008	848.5	315.5	999	0.0036	0	3	0	2	-3450.75	12..1	0.008	848.5	315.5	0.182	0.0012	0.0066	1	2.1
200929_at	NM_006827	2	-2384.63	14..2	0.005	477.5	164.5	999	0.0021	0	1	0	2	-2384.63	14..1	0.014	477.5	164.5	0.6995	0.0043	0.0061	2.1	1
200886_s_at	NM_002629	1	-2825.96	16..2	0.044	584	178	999	0.0192	0	11.2	0	1	-2825.96	16..1	0.004	584	178	0.0001	0	0.0057	0	1
200840_at	NM_005548	2	-6918.63	16..2	0.002	1212.4	407.6	999	0.0008	0	1	0	2	-6918.63	16..1	0.01	1212.4	407.6	0.0001	0	0.0129	0	5.3
200832_s_at	NM_005063	1	-3828.74	14..2	0.008	612.6	188.4	999	0.0034	0	2.1	0	1	-3828.74	14..1	0.012	612.6	188.4	0.6618	0.0034	0.0052	2.1	1
200831_s_at	NM_005063	1	-3828.74	14..2	0.008	612.6	188.4	999	0.0034	0	2.1	0	1	-3828.74	14..1	0.012	612.6	188.4	0.6618	0.0034	0.0052	2.1	1
200079_s_at	NM_005548	2	-6918.63	16..2	0.002	1212.4	407.6	999	0.0008	0	1	0	2	-6918.63	16..1	0.01	1212.4	407.6	0.0001	0	0.0129	0	5.3
200003_s_at	NM_000991	0.5	-1386.17	14..2	0.007	341.9	69.1	999	0.0029	0	1	0	0.5	-1386.17	14..1	0	341.9	69.1	0.0001	0	0	0	0
1570533_at	NM_016308	2	-1094.11	16..2	0.009	240.9	80.1	999	0.0042	0	1	0	2	-1094.11	16..1	0	240.9	80.1	0.0001	0	0	0	0
1570523_s_at	NM_031482	2	-2527.31	13..2	0.005	449.3	156.7	999	0.0022	0	1	0	2	-2527.31	13..1	0.005	449.3	156.7	0.0001	0	0.0068	0	1.1
1570130_at	NM_023071	2	-1579	10..2	0.006	383.7	156.3	999	0.0026	0	1	0	2	-1579	10..1	0.006	383.7	156.3	0.0001	0	0.0067	0	1
1570052_at	NM_138731	2	-1726.11	14..2	0.006	402	129	999	0.0025	0	1	0	2	-1726.11	14..1	0.011	402	129	0.3204	0.0025	0.0078	1	1
1570035_at	NM_031937	0.5	-5065.23	16..2	0	790.3	256.7	999	0	0	0	0	0.5	-5065.23	16..1	0.009	790.3	256.7	0.0001	0	0.0125	0	3.2
1569852_at	NM_182597	1	-1325.89	10..2	0.008	266.3	114.7	999	0.0038	0	1	0	1	-1325.89	10..1	0	266.3	114.7	999	0	0	0	0
1569793_at	NM_031481	2	-3313.32	11..2	0.004	573.1	203.9	999	0.0017	0	1	0	2	-3313.32	11..1	0.016	573.1	203.9	1.0411	0.0052	0.005	3	1
1569677_a_at	NM_173518	1	-1975.11	12..2	0.01	441.8	143.2	999	0.0045	0	2	0	1	-1975.11	12..1	0	441.8	143.2	0.0001	0	0	0	0
1569557_at	NM_021045	2	-5327.79	10..2	0.007	1251.7	449.3	999	0.0032	0	3.9	0	2	-5327.79	10..1	0.002	1251.7	449.3	0.0001	0	0.0022	0	1
1569552_at	NM_014369	2	-2245.43	10..2	0.009	482.3	168.7	999	0.004	0	1.9	0	2	-2245.43	10..1	0.005	482.3	168.7	0.0001	0	0.0066	0	1.1
1569536_at	NM_017791	2	-2886.91	10..2	0.007	689.7	252.3	999	0.003	0	2.1	0	2	-2886.91	10..1	0.003	689.7	252.3	999	0.0015	0	1	0
1569256_a_at	NM_207334	2	-1791.27	11..2	0.004	679.7	103.3	999	0.0014	0	1	0	2	-1791.27	11..1	0.004	679.7	103.3	0.0001	0	0.0106	0	1.1
1569203_at	NM_002089	2	-880.593	9..2	0.024	190.1	64.9	999	0.0109	0	2.1	0	2	-880.593	9..1	0.012	190.1	64.9	999	0.0052	0	1	0
1569183_a_at	NM_000390	0.5	-3290.34	12..2	0.003	678.8	197.2	999	0.0015	0	1	0	0.5	-3290.34	12..1	0.004	678.8	197.2	0.0001	0	0.0054	0	1.1
1569107_s_at	NM_198494	2	-4058.1	10..2	0.002	923	310	999	0.001	0	1	0	2	-4058.1	10..1	0.005	923	310	999	0.0021	0	2	0
1568930_at	NM_024593	2	-1788.97	12..2	0.005	399.6	152.4	999	0.0024	0	1	0	2	-1788.97	12..1	0	399.6	152.4	0.0001	0	0	0	0
1568873_at	NM_145287	1	-4514.45	12..2	0.007	712.9	181.1	999	0.0028	0	2	0	1	-4514.45	12..1	0.011	712.9	181.1	0.1234	0.0015	0.0121	1.1	2.2
1568834_s_at	NM_021825	2	-2404.36	14..2	0.005	488.8	162.2	999	0.002	0	1	0	2	-2404.36	14..1	0.005	488.8	162.2	0.0001	0	0.0065	0	1.1
1568830_at	NM_007199	2	-6447.98	12..2	0.002	1170.4	434.6	999	0.0008	0	1	0	2	-6447.98	12..1	0.009	1170.4	434.6	1.4065	0.0034	0.0024	4	1
1568765_at	NM_000602	2	-4620.47	12..2	0.002	916.2	283.8	999	0.0011	0	1	0	2	-4620.47	12..1	0.002	916.2	283.8	999	0.0011	0	1	0
1568673_s_at	NM_018456	2	-3043.29	14..2	0.012	545.3	177.7	999	0.0053	0	2.9	0	2	-3043.29	14..1	0	545.3	177.7	0.0001	0	0	0	0
1568672_at	NM_018456	2	-3043.29	14..2	0.012	545.3	177.7	999	0.0053	0	2.9	0	2	-3043.29	14..1	0	545.3	177.7	0.0001	0	0	0	0
1568613_at	NM_031924	2	-3460.53	12..2	0.003	699.2	275.8	999	0.0013	0	0.9	0	2	-3460.53	12..1	0.007	699.2	275.8	0.4139	0.0016	0.0038	1.1	1
1568554_x_at	NM_138569	2	-3869.16	12..2	0.006	714	285	999	0.0028	0	2	0	2	-3869.16	12..1	0.015	714	285	0.5852	0.0042	0.0072	3	2.1
1567298_at	NM_001001919	2	-3178.38	12..2	0.012	639.3	272.7	999	0.0059	0	3.8	0	2	-3178.38	12..1	0.011	639.3	272.7	0.2799	0.0021	0.0075	1.3	2
1567297_at	NM_001001919	2	-3178.38	12..2	0.012	639.3	272.7	999	0.0059	0	3.8	0	2	-3178.38	12..1	0.011	639.3	272.7	0.2799	0.0021	0.0075	1.3	2
1567286_at	NM_001004739	2	-3528.97	10..2	0.004	653.4	264.6	999	0.0019	0	1.2	0	2	-3528.97	10..1	0.03	653.4	264.6	0.8033	0.0092	0.0115	6	3
1567285_at	NM_001004739	2	-3528.97	10..2	0.004	653.4	264.6	999	0.0019	0	1.2	0	2	-3528.97	10..1	0.03	653.4	264.6	0.8033	0.0092	0.0115	6	3
1567273_at	NM_205859	2	-3201.35	12..2	0.013	642.7	269.3	999	0.0061	0	3.9	0	2	-3201.35	12..1	0.014	642.7	269.3	0.1715	0.0019	0.0111	1.2	3
1567272_at	NM_205859	2	-3201.35	12..2	0.013	642.7	269.3	999	0.0061	0	3.9	0	2	-3201.35	12..1	0.014	642.7	269.3	0.1715	0.0019	0.0111	1.2	3
1567015_at	NM_006164	2	-6906.21	14..2	0.002	1217.6	456.4	999	0.0008	0	1	0	2	-6906.21	14..1	0	1217.6	456.4	0.0001	0	0	0	0
1567014_s_at	NM_006164	2	-6906.21	14..2	0.002	1217.6	456.4	999	0.0008	0	1	0	2	-6906.21	14..1	0	1217.6	456.4	0.0001	0	0	0	0
1567013_at	NM_006164	2	-6906.21	14..2	0.002	1217.6	456.4	999	0.0008	0	1	0	2	-6906.21	14..1	0	1217.6	456.4	0.0001	0	0	0	0
1566515_at	NM_152434	2	-9926.22	16..2	0.002	1301	397	999	0.0008	0	1	0	2	-9926.22	16..1	0.016	1301	397	0.2239	0.003	0.0133	3.9	5.3
1566514_at	NM_152434	2	-9926.22	16..2	0.002	1301	397	999	0.0008	0	1	0	2	-9926.22	16..1	0.016	1301	397	0.2239	0.003	0.0133	3.9	5.3
1566448_at	NM_006725	2	-5607.28	10..2	0.01	1135.4	343.6	999	0.0042	0	4.8	0	2	-5607.28	10..1	0.017	1135.4	343.6	0.0986	0.0018	0.0185	2.1	6.4
1566447_at	NM_006725	2	-5607.28	10..2	0.01	1135.4	343.6	999	0.0042	0	4.8	0	2	-5607.28	10..1	0.017	1135.4	343.6	0.0986	0.0018	0.0185	2.1	6.4
1566099_at	NM_006725	2	-5607.28	10..2	0.01	1135.4	343.6	999	0.0042	0	4.8	0	2	-5607.28	10..1	0.017	1135.4	343.6	0.0986	0.0018	0.0185	2.1	6.4
1565657_at	NM_017801	2	-2005.55	10..2	0.006	382.5	154.5	999	0.0028	0	1.1	0	2	-2005.55	10..1	0.006	382.5	154.5	999	0.0027	0	1	0
1565641_at	NM_033201	2	-1999.34	14..2	0.005	462.6	143.4	999	0.0021	0	1	0	2	-1999.34	14..1	0	462.6	143.4	0.0001	0	0	0	0
1565546_at	NM_016422	2	-2607.71	16..2	0.013	502.2	181.8	999	0.0059	0	3	0	2	-2607.71	16..1	0	502.2	181.8	0.0001	0	0	0	0
1565544_at	NM_016422	2	-2607.71	16..2	0.013	502.2	181.8	999	0.0059	0	3	0	2	-2607.71	16..1	0	502.2	181.8	0.0001	0	0	0	0
1565111_x_at	NM_153003	0.5	-2296.63	14..2	0.007	316.6	100.4	999	0.0031	0	1	0	0.5	-2296.63	14..1	0	316.6	100.4	0.0001	0	0	0	0
1565065_at	NM_153003	0.5	-2296.63	14..2	0.007	316.6	100.4	999	0.0031	0	1	0	0.5	-2296.63	14..1	0	316.6	100.4	0.0001	0	0	0	0
1565027_at	NM_153003	0.5	-2296.63	14..2	0.007	316.6	100.4	999	0.0031	0	1	0	0.5	-2296.63	14..1	0	316.6	100.4	0.0001	0	0	0	0
1565026_a_at	NM_153003	0.5	-2296.63	14..2	0.007	316.6	100.4	999	0.0031	0	1	0	0.5	-2296.63	14..1	0	316.6	100.4	0.0001	0	0	0	0
1564921_at	NM_181599	2	-1536.94	10..2	0.015	305.3	84.7	999	0.0066	0	2	0	2	-1536.94	10..1	0.008	305.3	84.7	0.0001	0	0.0118	0	1
1564805_a_at	NM_153003	0.5	-2296.63	14..2	0.007	316.6	100.4	999	0.0031	0	1	0	0.5	-2296.63	14..1	0	316.6	100.4	0.0001	0	0	0	0
1564783_x_at	NM_153003	0.5	-2296.63	14..2	0.007	316.6	100.4	999	0.0031	0	1	0	0.5	-2296.63	14..1	0	316.6	100.4	0.0001	0	0	0	0
1564630_at	NM_001955	2	-1700.51	12..2	0.028	319.4	112.6	999	0.0127	0	4	0	2	-1700.51	12..1	0.014	319.4	112.6	0.3322	0.0031	0.0093	1	1
1564590_a_at	NM_153003	0.5	-2296.63	14..2	0.007	316.6	100.4	999	0.0031	0	1	0	0.5	-2296.63	14..1	0	316.6	100.4	0.0001	0	0	0	0
1564504_at	NM_017419	2	-3248.27	10..2	0.007	717.1	254.9	999	0.0034	0	2.4	0	2	-3248.27	10..1	0.015	717.1	254.9	0.1781	0.0022	0.0123	1.6	3.1
1564399_a_at	NM_152583	2	-2191.2	9..2	0.009	495.6	212.4	999	0.0041	0	2.1	0	2	-2191.2	9..1	0.004	495.6	212.4	0.0001	0	0.0046	0	1
1564190_x_at	NM_145287	1	-4514.45	12..2	0.007	712.9	181.1	999	0.0028	0	2	0	1	-4514.45	12..1	0.011	712.9	181.1	0.1234	0.0015	0.0121	1.1	2.2
1564031_a_at	NM_173828	2	-2840.7	12..2	0.003	604.2	253.8	999	0.0016	0	1	0	2	-2840.7	12..1	0.014	604.2	253.8	1.1987	0.0049	0.0041	3	1
1563696_at	NM_000414	2	-9043.83	14..2	0.001	1540.6	550.4	999	0.0006	0	1	0	2	-9043.83	14..1	0.009	1540.6	550.4	0.1671	0.0013	0.0077	2	4.2
1563565_at	NM_005540	1	-6025.11	16..2	0.002	989.4	336.6	999	0.001	0	1	0	1	-6025.11	16..1	0.007	989.4	336.6	0.1678	0.001	0.006	1	2
1563513_at	NM_080737	2	-3200.09	12..2	0.013	709.3	226.7	999	0.0057	0	4	0	2	-3200.09	12..1	0.006	709.3	226.7	0.3147	0.0014	0.0045	1	1
1562906_at	NM_182761	2	-1571.76	10..2	0.006	357.2	134.8	999	0.0028	0	1	0	2	-1571.76	10..1	0.012	357.2	134.8	0.3692	0.0028	0.0077	1	1
1562791_at	NM_032133	2	-5494.19	10..2	0.002	1086.9	377.1	999	0.0008	0	0.9	0	2	-5494.19	10..1	0.004	1086.9	377.1	999	0.002	0	2.1	0
1562644_at	NM_001004346	2	-3751	16..2	0.007	622.9	235.1	999	0.0032	0	2	0	2	-3751	16..1	0.011	622.9	235.1	0.175	0.0016	0.009	1	2.1
1562591_a_at	NM_153003	0.5	-2296.63	14..2	0.007	316.6	100.4	999	0.0031	0	1	0	0.5	-2296.63	14..1	0	316.6	100.4	0.0001	0	0	0	0
1562512_at	NM_006714	2	-5285.48	14..2	0.011	798.9	263.1	999	0.005	0	4	0	2	-5285.48	14..1	0.009	798.9	263.1	0.6433	0.0025	0.0039	2	1
1562490_at	NM_182578	2	-2172.15	10..2	0.005	470.1	168.9	999	0.0021	0	1	0	2	-2172.15	10..1	0.009	470.1	168.9	999	0.0042	0	2	0
1561847_at	NM_001012758	2	-2771.39	10..2	0.022	574.9	265.1	999	0.0107	0	6.2	0	2	-2771.39	10..1	0.014	574.9	265.1	1.4253	0.0053	0.0037	3.1	1
1561687_a_at	NM_032825	2	-4760.54	10..2	0.004	1161.8	434.2	999	0.0017	0	2	0	2	-4760.54	10..1	0.002	1161.8	434.2	0.0001	0	0.0023	0	1
1561048_at	NM_020320	1	-5453.69	12..2	0.002	1251.4	473.6	999	0.0008	0	1	0	1	-5453.69	12..1	0.002	1251.4	473.6	999	0.0008	0	1	0
1560696_x_at	NM_024638	2	-5335.41	14..2	0.002	884.5	351.5	999	0.0011	0	1	0	2	-5335.41	14..1	0.005	884.5	351.5	0.397	0.0011	0.0029	1	1
1560695_at	NM_024638	2	-5335.41	14..2	0.002	884.5	351.5	999	0.0011	0	1	0	2	-5335.41	14..1	0.005	884.5	351.5	0.397	0.0011	0.0029	1	1
1560404_a_at	NM_080650	0.5	-2537.22	14..2	0.004	537.1	188.9	999	0.0019	0	1	0	0.5	-2537.22	14..1	0.009	537.1	188.9	0.0001	0	0.0113	0	2.1
1560281_a_at	NM_198154	2	-1795.06	9..2	0.006	400.3	136.7	999	0.0025	0	1	0	2	-1795.06	9..1	0.006	400.3	136.7	0.0001	0	0.0073	0	1
1560228_at	NM_178310	2	-3249.93	11..2	0.011	658.3	163.7	999	0.0045	0	2.9	0	2	-3249.93	11..1	0.015	658.3	163.7	0.7041	0.0045	0.0064	3	1
1560117_at	NM_032604	2	-4212.01	12..2	0.008	753	324	999	0.004	0	3	0	2	-4212.01	12..1	0.017	753	324	999	0.0081	0	6.1	0
1560060_s_at	NM_017966	2	-4215.33	14..2	0.003	658.3	259.7	999	0.0016	0	1	0	2	-4215.33	14..1	0.013	658.3	259.7	1.2894	0.0047	0.0037	3.1	1
1560059_at	NM_017966	2	-4215.33	14..2	0.003	658.3	259.7	999	0.0016	0	1	0	2	-4215.33	14..1	0.013	658.3	259.7	1.2894	0.0047	0.0037	3.1	1
1559956_at	NM_004200	0.5	-2970.03	14..2	0.003	821.9	174.1	999	0.0012	0	1	0	0.5	-2970.03	14..1	0.014	821.9	174.1	0.0001	0	0.0258	0	4.5
1559942_at	NM_199072	2	-2354.6	14..2	0.005	436.4	139.6	999	0.0023	0	1	0	2	-2354.6	14..1	0.017	436.4	139.6	0.0001	0	0.0231	0	3.2
1559820_at	NM_031482	2	-2527.31	13..2	0.005	449.3	156.7	999	0.0022	0	1	0	2	-2527.31	13..1	0.005	449.3	156.7	0.0001	0	0.0068	0	1.1
1559392_s_at	NM_004200	0.5	-2970.03	14..2	0.003	821.9	174.1	999	0.0012	0	1	0	0.5	-2970.03	14..1	0.014	821.9	174.1	0.0001	0	0.0258	0	4.5
1559226_x_at	NM_178353	2	-493.995	10..2	0.031	134.9	63.1	999	0.015	0	2	0	2	-493.995	10..1	0	134.9	63.1	344.748	0	0	0	0
1559224_at	NM_178353	2	-493.995	10..2	0.031	134.9	63.1	999	0.015	0	2	0	2	-493.995	10..1	0	134.9	63.1	344.748	0	0	0	0
1558972_s_at	NM_001010923	2	-3809.72	12..2	0.003	727.6	283.4	999	0.0014	0	1	0	2	-3809.72	12..1	0.006	727.6	283.4	0.3868	0.0014	0.0036	1	1
1558971_at	NM_001010923	2	-3809.72	12..2	0.003	727.6	283.4	999	0.0014	0	1	0	2	-3809.72	12..1	0.006	727.6	283.4	0.3868	0.0014	0.0036	1	1
1558785_a_at	NM_003617	0.5	-2184.08	16..2	0.006	414.1	128.9	999	0.0024	0	1	0	0.5	-2184.08	16..1	0.006	414.1	128.9	999	0.0024	0	1	0
1558773_s_at	NM_020850	1	-4935.59	16..2	0.007	949.6	298.4	999	0.0031	0	2.9	0	1	-4935.59	16..1	0.005	949.6	298.4	0.2869	0.001	0.0036	1	1.1
1558770_a_at	NM_001010855	2	-4555.59	10..2	0.009	1078.5	331.5	999	0.004	0	4.3	0	2	-4555.59	10..1	0.012	1078.5	331.5	0.3017	0.0027	0.0088	2.9	2.9
1558727_at	NM_001010897	1	-568.112	16..2	0.048	147.7	44.3	999	0.0209	0	3.1	0	1	-568.112	16..1	0	147.7	44.3	0.9735	0	0	0	0
1558549_s_at	NM_004666	2	-5606.24	12..2	0.002	995.4	381.6	999	0.001	0	1	0	2	-5606.24	12..1	0.007	995.4	381.6	0.1859	0.001	0.0055	1	2.1
1558346_at	NM_005694	1	-452.891	16..2	0.022	110.6	30.4	999	0.0092	0	1	0	1	-452.891	16..1	0	110.6	30.4	0.9741	0	0	0	0
1558289_at	NM_052859	0.5	-4647.05	14..2	0.012	756.9	314.1	999	0.0055	0	4.2	0	0.5	-4647.05	14..1	0.003	756.9	314.1	0.0001	0	0.0031	0	1
1558021_at	NM_005833	1	-1947.86	12..2	0.006	370.3	151.7	999	0.0027	0	1	0	1	-1947.86	12..1	0.012	370.3	151.7	0.0001	0	0.0137	0	2.1
1557966_x_at	NM_182501	2	-2552.65	10..2	0.009	518.2	201.8	999	0.0039	0	2	0	2	-2552.65	10..1	0.004	518.2	201.8	999	0.002	0	1	0
1557965_at	NM_182501	2	-2552.65	10..2	0.009	518.2	201.8	999	0.0039	0	2	0	2	-2552.65	10..1	0.004	518.2	201.8	999	0.002	0	1	0
1557948_at	NM_198850	2	-1937.37	10..2	0.017	420.7	122.3	999	0.0073	0	3.1	0	2	-1937.37	10..1	0.011	420.7	122.3	999	0.0047	0	2	0
1557945_at	NM_174910	2	-1557.92	12..2	0.013	355.7	112.3	999	0.0058	0	2.1	0	2	-1557.92	12..1	0.006	355.7	112.3	999	0.0028	0	1	0
1557938_s_at	NM_012232	0.5	-1755.87	14..2	0.006	455.2	66.8	999	0.0021	0	1	0	0.5	-1755.87	14..1	0.024	455.2	66.8	0.0001	0	0.0632	0	4.2
1557915_s_at	NM_004832	2	-2859.79	14..2	0.005	418.5	142.5	999	0.0024	0	1	0	2	-2859.79	14..1	0.005	418.5	142.5	0.0001	0	0.0071	0	1
1557801_x_at	NM_170746	2	-886.887	9..2	0.009	260.6	69.4	999	0.0038	0	1	0	2	-886.887	9..1	0	260.6	69.4	0.0001	0	0	0	0
1557799_at	NM_170746	2	-886.887	9..2	0.009	260.6	69.4	999	0.0038	0	1	0	2	-886.887	9..1	0	260.6	69.4	0.0001	0	0	0	0
1557726_at	NM_152583	2	-2191.2	9..2	0.009	495.6	212.4	999	0.0041	0	2.1	0	2	-2191.2	9..1	0.004	495.6	212.4	0.0001	0	0.0046	0	1
1557429_s_at	NM_152647	0.5	-1819.68	10..2	0.011	387.8	122.2	999	0.005	0	1.9	0	0.5	-1819.68	10..1	0.006	387.8	122.2	999	0.0025	0	1	0
1557292_a_at	NM_018298	2	-7248.27	16..2	0.002	1190.6	432.4	999	0.0008	0	1	0	2	-7248.27	16..1	0.006	1190.6	432.4	0.0001	0	0.0073	0	3.2
1557283_a_at	NM_145287	1	-4514.45	12..2	0.007	712.9	181.1	999	0.0028	0	2	0	1	-4514.45	12..1	0.011	712.9	181.1	0.1234	0.0015	0.0121	1.1	2.2
1557260_a_at	NM_032825	2	-4760.54	10..2	0.004	1161.8	434.2	999	0.0017	0	2	0	2	-4760.54	10..1	0.002	1161.8	434.2	0.0001	0	0.0023	0	1
1557145_at	NM_007271	0.5	-4288.45	16..2	0.002	1030.6	346.4	999	0.001	0	1	0	0.5	-4288.45	16..1	0	1030.6	346.4	0.0001	0	0	0	0
1557137_at	NM_198276	2	-2620.39	14..2	0.005	416.9	168.1	999	0.0024	0	1	0	2	-2620.39	14..1	0.011	416.9	168.1	0.3946	0.0024	0.0062	1	1
1557119_a_at	NM_174945	0.5	-1785.72	10..2	0.009	520.2	136.8	999	0.0039	0	2	0	0.5	-1785.72	10..1	0.005	520.2	136.8	999	0.0019	0	1	0
1557091_at	NM_182574	2	-1849.48	10..2	0.005	382.5	160.5	999	0.0025	0	1	0	2	-1849.48	10..1	0.022	382.5	160.5	0.0001	0	0.0246	0	4
1556829_at	NM_015508	2	-8434.65	16..2	0.006	1398.1	467.9	999	0.0028	0	4	0	2	-8434.65	16..1	0.003	1398.1	467.9	0.3104	0.0007	0.0023	1	1.1
1556484_at	NM_001005214	2	-2752.92	10..2	0.004	683.5	192.5	999	0.0015	0	1	0	2	-2752.92	10..1	0.007	683.5	192.5	0.0001	0	0.01	0	1.9
1556427_s_at	NM_203422	2	-1462.2	9..2	0.014	323.9	117.1	999	0.0062	0	2	0	2	-1462.2	9..1	0.014	323.9	117.1	0.3606	0.0031	0.0085	1	1
1556213_a_at	NM_006806	2	-1733.55	10..2	0.004	552.8	203.2	999	0.0018	0	1	0	2	-1733.55	10..1	0.008	552.8	203.2	0.3441	0.0018	0.0052	1	1.1
1556199_a_at	NM_207391	2	-2778.54	12..2	0.008	563.9	123.1	999	0.0034	0	1.9	0	2	-2778.54	12..1	0.014	563.9	123.1	0.098	0.0017	0.0175	1	2.2
1556056_at	NM_015191	2	-10934.9	16..2	0.001	1713	684	999	0.0006	0	1	0	2	-10934.9	16..1	0	1713	684	0.0001	0	0	0	0
1555786_s_at	NM_017949	2	-3469.98	12..2	0.006	802.5	235.5	999	0.0025	0	2	0	2	-3469.98	12..1	0.032	802.5	235.5	0.2342	0.0062	0.0265	5	6.2
1555758_a_at	NM_005192	0.5	-1577.9	14..2	0.013	318.2	113.8	999	0.0061	0	1.9	0	0.5	-1577.9	14..1	0	318.2	113.8	0.0001	0	0	0	0
1555725_a_at	NM_003617	0.5	-2184.08	16..2	0.006	414.1	128.9	999	0.0024	0	1	0	0.5	-2184.08	16..1	0.006	414.1	128.9	999	0.0024	0	1	0
1555708_a_at	NM_153003	0.5	-2296.63	14..2	0.007	316.6	100.4	999	0.0031	0	1	0	0.5	-2296.63	14..1	0	316.6	100.4	0.0001	0	0	0	0
1555682_at	NM_023112	2	-1999.65	12..2	0.004	537.5	161.5	999	0.0018	0	1	0	2	-1999.65	12..1	0.009	537.5	161.5	0.0001	0	0.0127	0	2.1
1555639_a_at	NM_006328	1	-4067.45	12..2	0.002	1092.6	587.4	999	0.0009	0	1	0	1	-4067.45	12..1	0.002	1092.6	587.4	0.0001	0	0.0017	0	1
1555630_a_at	NM_031934	0.5	-2805.7	16..2	0.005	504.2	158.8	999	0.002	0	1	0	0.5	-2805.7	16..1	0.009	504.2	158.8	0.0001	0	0.0129	0	2.1
1555629_at	NM_032782	2	-3047.71	9..2	0.022	531.1	197.9	999	0.0099	0	5.3	0	2	-3047.71	9..1	0.045	531.1	197.9	0.3072	0.0093	0.0303	4.9	6
1555628_a_at	NM_032782	2	-3047.71	9..2	0.022	531.1	197.9	999	0.0099	0	5.3	0	2	-3047.71	9..1	0.045	531.1	197.9	0.3072	0.0093	0.0303	4.9	6
1555542_at	NM_152406	2	-8534.62	14..2	0.004	1606.1	475.9	999	0.0017	0	2.7	0	2	-8534.62	14..1	0.003	1606.1	475.9	0.0377	0.0002	0.0042	0.3	2
1555536_at	NM_058172	2	-5380.77	14..2	0.002	935.4	345.6	999	0.0011	0	1	0	2	-5380.77	14..1	0.012	935.4	345.6	0.0877	0.0011	0.0122	1	4.2
1555533_at	NM_198179	2	-3798.82	16..2	0.007	620.5	240.5	999	0.0033	0	2	0	2	-3798.82	16..1	0.003	620.5	240.5	999	0.0015	0	1	0
1555404_a_at	NM_144565	2	-3550.48	12..2	0.006	705.7	257.3	999	0.0029	0	2	0	2	-3550.48	12..1	0.003	705.7	257.3	999	0.0015	0	1	0
1555348_at	NM_178548	1	-3701.88	14..2	0.003	667.3	205.7	999	0.0015	0	1	0	1	-3701.88	14..1	0.007	667.3	205.7	0.0001	0	0.0097	0	2
1555310_a_at	NM_020168	1	-4573.34	16..2	0.003	830.8	252.2	999	0.0012	0	1	0	1	-4573.34	16..1	0.006	830.8	252.2	0.0001	0	0.0085	0	2.2
1555273_at	NM_001034845	1	-2978.39	16..2	0.004	543.7	179.3	999	0.0018	0	1	0	1	-2978.39	16..1	0.004	543.7	179.3	999	0.0018	0	1	0
1555236_a_at	NM_002630	2	-2058	10..2	0.005	478.3	118.7	999	0.0021	0	1	0	2	-2058	10..1	0.005	478.3	118.7	0.0001	0	0.0089	0	1.1
1555173_at	NM_001001850	2	-2890.36	10..2	0.007	630.5	224.5	999	0.0031	0	2	0	2	-2890.36	10..1	0.004	630.5	224.5	0.0001	0	0.0045	0	1
1555107_a_at	NM_020894	2	-1544.44	11..2	0.025	248.4	87.6	999	0.0113	0	2.8	0	2	-1544.44	11..1	0.018	248.4	87.6	0.332	0.004	0.012	1	1
1555096_at	NM_174952	2	-2074.09	9..2	0.005	483.7	143.3	999	0.002	0	1	0	2	-2074.09	9..1	0	483.7	143.3	0.0001	0	0	0	0
1555058_a_at	NM_014873	2	-4509.37	16..2	0.003	805.6	304.4	999	0.0012	0	1	0	2	-4509.37	16..1	0	805.6	304.4	0.0001	0	0	0	0
1555049_at	NM_144991	1	-3430.53	12..2	0.003	744.7	188.3	999	0.0014	0	1	0	1	-3430.53	12..1	0.003	744.7	188.3	0.0001	0	0.0053	0	1
1555048_a_at	NM_144991	1	-3430.53	12..2	0.003	744.7	188.3	999	0.0014	0	1	0	1	-3430.53	12..1	0.003	744.7	188.3	0.0001	0	0.0053	0	1
1555041_a_at	NM_000262	2	-5055.42	14..2	0.002	943.3	232.7	999	0.001	0	0.9	0	2	-5055.42	14..1	0.011	943.3	232.7	0.0893	0.0012	0.0132	1.1	3.1
1555020_a_at	NM_020809	2	-9647.52	12..2	0.003	1904.7	708.3	999	0.0013	0	2.4	0	2	-9647.52	12..1	0.005	1904.7	708.3	0.4705	0.0014	0.0029	2.6	2.1
1554931_at	NM_000778	2	-3073.3	10..2	0.003	645.9	206.1	999	0.0014	0	0.9	0	2	-3073.3	10..1	0.026	645.9	206.1	0.0542	0.0017	0.0312	1.1	6.4
1554841_at	NM_001004346	2	-3751	16..2	0.007	622.9	235.1	999	0.0032	0	2	0	2	-3751	16..1	0.011	622.9	235.1	0.175	0.0016	0.009	1	2.1
1554797_at	NM_031914	2	-3731.58	14..2	0.006	712.9	259.1	999	0.0028	0	2	0	2	-3731.58	14..1	0.006	712.9	259.1	999	0.0028	0	2	0
1554790_at	NM_145238	2	-6107.81	12..2	0.004	1185.7	395.3	999	0.0017	0	2	0	2	-6107.81	12..1	0.006	1185.7	395.3	0.1612	0.0008	0.0053	1	2.1
1554768_a_at	NM_002358	0.5	-1981.37	16..2	0	354.8	128.2	999	0	0	0	0	0.5	-1981.37	16..1	0.006	354.8	128.2	0.0001	0	0.0077	0	1
1554648_a_at	NM_144565	2	-3550.48	12..2	0.006	705.7	257.3	999	0.0029	0	2	0	2	-3550.48	12..1	0.003	705.7	257.3	999	0.0015	0	1	0
1554604_at	NM_015884	0.5	-4206.76	12..2	0.002	1036	410	999	0.001	0	1	0	0.5	-4206.76	12..1	0.004	1036	410	0.0001	0	0.005	0	2.1
1554537_at	NM_018480	2	-2094.35	10..2	0.016	408.7	140.3	999	0.0071	0	2.9	0	2	-2094.35	10..1	0.006	408.7	140.3	0.0001	0	0.0079	0	1.1
1554480_a_at	NM_031905	2	-2015.37	10..2	0.006	395.5	150.5	999	0.0026	0	1	0	2	-2015.37	10..1	0.016	395.5	150.5	0.199	0.0026	0.0131	1	2
1554436_a_at	NM_032044	0.5	-1688.07	10..2	0.006	353.1	114.9	999	0.0028	0	1	0	0.5	-1688.07	10..1	0	353.1	114.9	0.0001	0	0	0	0
1554401_a_at	NM_174910	2	-1557.92	12..2	0.013	355.7	112.3	999	0.0058	0	2.1	0	2	-1557.92	12..1	0.006	355.7	112.3	999	0.0028	0	1	0
1554400_at	NM_174910	2	-1557.92	12..2	0.013	355.7	112.3	999	0.0058	0	2.1	0	2	-1557.92	12..1	0.006	355.7	112.3	999	0.0028	0	1	0
1554391_at	NM_013254	0.5	-7272.5	14..2	0.005	1426.9	484.1	999	0.002	0	2.9	0	0.5	-7272.5	14..1	0.005	1426.9	484.1	0.0001	0	0.0066	0	3.2
1554362_at	NM_017589	1	-1873.71	13..2	0.007	331.1	109.9	999	0.003	0	1	0	1	-1873.71	13..1	0	331.1	109.9	0.0001	0	0	0	0
1554345_a_at	NM_017676	2	-4339.86	10..2	0.002	1150.2	391.8	999	0.0009	0	1	0	2	-4339.86	10..1	0.004	1150.2	391.8	999	0.0017	0	2	0
1554343_a_at	NM_012108	2	-2313.6	12..2	0.004	507.3	194.7	999	0.002	0	1	0	2	-2313.6	12..1	0.008	507.3	194.7	0.0001	0	0.0102	0	2
1554300_a_at	NM_174959	2	-2777.11	14..2	0.009	520.9	196.1	999	0.004	0	2.1	0	2	-2777.11	14..1	0.013	520.9	196.1	0.1928	0.002	0.0103	1	2
1554285_at	NM_032782	2	-3047.71	9..2	0.022	531.1	197.9	999	0.0099	0	5.3	0	2	-3047.71	9..1	0.045	531.1	197.9	0.3072	0.0093	0.0303	4.9	6
1554258_a_at	NM_033105	2	-2523.49	16..2	0.006	394.2	133.8	999	0.0025	0	1	0	2	-2523.49	16..1	0.006	394.2	133.8	0.0001	0	0.0075	0	1
1554235_at	NM_013266	2	-1646.43	13..2	0.006	367.3	136.7	999	0.0027	0	1	0	2	-1646.43	13..1	0.012	367.3	136.7	0.3497	0.0027	0.0077	1	1.1
1554234_at	NM_031303	2	-5687.71	14..2	0.007	973.7	364.3	999	0.0031	0	3	0	2	-5687.71	14..1	0.016	973.7	364.3	0.0615	0.001	0.0168	1	6.1
1554210_at	NM_203303	0.5	-1793.1	12..2	0.021	325	119	999	0.0098	0	3.2	0	0.5	-1793.1	12..1	0.007	325	119	999	0.0033	0	1.1	0
1554206_at	NM_018196	2	-2114.53	14..2	0.006	385.7	148.3	999	0.0027	0	1	0	2	-2114.53	14..1	0.006	385.7	148.3	0.0001	0	0.0067	0	1
1554129_a_at	NM_001018082	2	-531.819	9..2	0.017	127.7	61.3	999	0.0082	0	1	0	2	-531.819	9..1	0.032	127.7	61.3	0.0001	0	0.0333	0	2
1554128_at	NM_001018082	2	-531.819	9..2	0.017	127.7	61.3	999	0.0082	0	1	0	2	-531.819	9..1	0.032	127.7	61.3	0.0001	0	0.0333	0	2
1554119_at	NM_024598	1	-1953.83	12..2	0.013	356.4	108.6	999	0.0056	0	2	0	1	-1953.83	12..1	0.013	356.4	108.6	999	0.0056	0	2	0
1554116_s_at	NM_020367	1	-3996.76	16..2	0.006	737.6	234.4	999	0.0027	0	2	0	1	-3996.76	16..1	0	737.6	234.4	0.0001	0	0	0	0
1554068_s_at	NM_152440	2	-4862.14	16..2	0.002	998.5	318.5	999	0.001	0	1	0	2	-4862.14	16..1	0.005	998.5	318.5	999	0.002	0	2	0
1554067_at	NM_152440	2	-4862.14	16..2	0.002	998.5	318.5	999	0.001	0	1	0	2	-4862.14	16..1	0.005	998.5	318.5	999	0.002	0	2	0
1554037_a_at	NM_014797	1	-8188.9	14..2	0.002	1349	466	999	0.0007	0	1	0	1	-8188.9	14..1	0.012	1349	466	0.1337	0.0015	0.0111	2	5.2
1554036_at	NM_014797	1	-8188.9	14..2	0.002	1349	466	999	0.0007	0	1	0	1	-8188.9	14..1	0.012	1349	466	0.1337	0.0015	0.0111	2	5.2
1554016_a_at	NM_024598	1	-1953.83	12..2	0.013	356.4	108.6	999	0.0056	0	2	0	1	-1953.83	12..1	0.013	356.4	108.6	999	0.0056	0	2	0
1553976_a_at	NM_015448	1	-1236.71	14..2	0.02	240.4	74.6	999	0.0086	0	2.1	0	1	-1236.71	14..1	0	240.4	74.6	18.5239	0	0	0	0
1553972_a_at	NM_000071	0.5	-3195.18	16..2	0.004	581.3	162.7	999	0.0016	0	0.9	0	0.5	-3195.18	16..1	0.014	581.3	162.7	0.0001	0	0.0209	0	3.4
1553968_a_at	NM_138422	2	-3056.34	10..2	0.006	765.6	197.4	999	0.0025	0	1.9	0	2	-3056.34	10..1	0.003	765.6	197.4	0.0001	0	0.0056	0	1.1
1553967_at	NM_138422	2	-3056.34	10..2	0.006	765.6	197.4	999	0.0025	0	1.9	0	2	-3056.34	10..1	0.003	765.6	197.4	0.0001	0	0.0056	0	1.1
1553909_x_at	NM_018121	2	-7185.04	10..2	0.002	2019.5	695.5	999	0.001	0	2	0	2	-7185.04	10..1	0.011	2019.5	695.5	2.9946	0.0044	0.0015	8.9	1
1553907_a_at	NM_152596	2	-5116.64	12..2	0.007	903.9	350.1	999	0.0034	0	3	0	2	-5116.64	12..1	0.007	903.9	350.1	0.7845	0.0022	0.0028	2	1
1553895_at	NM_173525	2	-2617.62	10..2	0.003	678	318	999	0.0015	0	1	0	2	-2617.62	10..1	0.009	678	318	999	0.0045	0	3.1	0
1553879_a_at	NM_152413	2	-2213.49	10..2	0.023	499	170	999	0.0101	0	5	0	2	-2213.49	10..1	0.028	499	170	0.7207	0.0086	0.0119	4.3	2
1553878_at	NM_152413	2	-2213.49	10..2	0.023	499	170	999	0.0101	0	5	0	2	-2213.49	10..1	0.028	499	170	0.7207	0.0086	0.0119	4.3	2
1553869_at	NM_144665	0.5	-4878.14	16..2	0.002	1003.5	352.5	999	0.001	0	1	0	0.5	-4878.14	16..1	0.007	1003.5	352.5	0.0001	0	0.0091	0	3.2
1553868_a_at	NM_173665	2	-2613.47	10..2	0.007	611.9	219.1	999	0.0032	0	1.9	0	2	-2613.47	10..1	0.014	611.9	219.1	999	0.0065	0	4	0
1553799_at	NM_152647	0.5	-1819.68	10..2	0.011	387.8	122.2	999	0.005	0	1.9	0	0.5	-1819.68	10..1	0.006	387.8	122.2	999	0.0025	0	1	0
1553778_at	NM_152559	2	-1565.6	10..2	0.031	329.2	129.8	999	0.0145	0	4.8	0	2	-1565.6	10..1	0.02	329.2	129.8	999	0.0095	0	3.1	0
1553776_at	NM_152489	2	-1309.27	9..2	0.016	285.4	92.6	999	0.0069	0	2	0	2	-1309.27	9..1	0.008	285.4	92.6	999	0.0034	0	1	0
1553759_at	NM_153255	1	-4195.81	14..2	0.003	823.7	316.3	999	0.0012	0	1	0	1	-4195.81	14..1	0	823.7	316.3	0.0001	0	0	0	0
1553652_a_at	NM_173529	2	-3749.7	10..2	0.003	767.5	228.5	999	0.0013	0	1	0	2	-3749.7	10..1	0.027	767.5	228.5	0.9927	0.0091	0.0092	7	2.1
1553651_at	NM_173529	2	-3749.7	10..2	0.003	767.5	228.5	999	0.0013	0	1	0	2	-3749.7	10..1	0.027	767.5	228.5	0.9927	0.0091	0.0092	7	2.1
1553611_s_at	NM_001039548	2	-2877.45	10..2	0.005	834.5	245.5	999	0.0024	0	2	0	2	-2877.45	10..1	0.003	834.5	245.5	999	0.0012	0	1	0
1553601_a_at	NM_147196	1	-903.861	12..2	0.009	277	71	999	0.0037	0	1	0	1	-903.861	12..1	0	277	71	47.4909	0	0	0	0
1553600_at	NM_147196	1	-903.861	12..2	0.009	277	71	999	0.0037	0	1	0	1	-903.861	12..1	0	277	71	47.4909	0	0	0	0
1553367_a_at	NM_144613	1	-612.115	10..2	0.016	145.4	25.6	999	0.0061	0	0.9	0	1	-612.115	10..1	0	145.4	25.6	0.0001	0	0	0	0
1553362_at	NM_173645	2	-4422.73	12..2	0.005	892.2	319.8	999	0.0022	0	2	0	2	-4422.73	12..1	0.01	892.2	319.8	0.9991	0.0033	0.0033	3	1.1
1553330_at	NM_145268	2	-2842.4	12..2	0.024	518.4	186.6	999	0.0107	0	5.5	0	2	-2842.4	12..1	0.03	518.4	186.6	0.7887	0.0092	0.0117	4.8	2.2
1553329_at	NM_145268	2	-2842.4	12..2	0.024	518.4	186.6	999	0.0107	0	5.5	0	2	-2842.4	12..1	0.03	518.4	186.6	0.7887	0.0092	0.0117	4.8	2.2
1553326_at	NM_130806	2	-4186.5	12..2	0.007	893.6	360.4	999	0.0034	0	3	0	2	-4186.5	12..1	0.002	893.6	360.4	999	0.0011	0	1	0
1553317_s_at	NM_080817	2	-2741.75	10..2	0.006	691.8	286.2	999	0.0029	0	2	0	2	-2741.75	10..1	0.013	691.8	286.2	0.133	0.0015	0.0109	1	3.1
1553316_at	NM_080817	2	-2741.75	10..2	0.006	691.8	286.2	999	0.0029	0	2	0	2	-2741.75	10..1	0.013	691.8	286.2	0.133	0.0015	0.0109	1	3.1
1553274_a_at	NM_152551	2	-3568.45	14..2	0.012	556	167	999	0.0052	0	2.9	0	2	-3568.45	14..1	0.013	556	167	0.0001	0	0.0188	0	3.1
1553249_at	NM_148674	2	-8784.91	9..2	0.007	2686.2	982.8	999	0.003	0	8.1	0	2	-8784.91	9..1	0.007	2686.2	982.8	0.1078	0.0008	0.007	2	6.9
1553142_at	NM_153218	2	-2985.34	12..2	0.009	546.5	197.5	999	0.0041	0	2.3	0	2	-2985.34	12..1	0.015	546.5	197.5	0.9121	0.0049	0.0053	2.7	1.1
1553141_at	NM_153218	2	-2985.34	12..2	0.009	546.5	197.5	999	0.0041	0	2.3	0	2	-2985.34	12..1	0.015	546.5	197.5	0.9121	0.0049	0.0053	2.7	1.1
1553117_a_at	NM_007271	0.5	-4288.45	16..2	0.002	1030.6	346.4	999	0.001	0	1	0	0.5	-4288.45	16..1	0	1030.6	346.4	0.0001	0	0	0	0
1553084_at	NM_139171	2	-2466.41	12..2	0.015	459.2	155.8	999	0.0066	0	3	0	2	-2466.41	12..1	0.009	459.2	155.8	999	0.0041	0	1.9	0
1553076_at	NM_153003	0.5	-2296.63	14..2	0.007	316.6	100.4	999	0.0031	0	1	0	0.5	-2296.63	14..1	0	316.6	100.4	0.0001	0	0	0	0
1553075_a_at	NM_153003	0.5	-2296.63	14..2	0.007	316.6	100.4	999	0.0031	0	1	0	0.5	-2296.63	14..1	0	316.6	100.4	0.0001	0	0	0	0
1553072_at	NM_138278	2	-4370.7	14..2	0.003	645.4	275.6	999	0.0016	0	1	0	2	-4370.7	14..1	0.003	645.4	275.6	0.0001	0	0.0036	0	1
1553051_s_at	NM_053280	2	-1171.35	10..2	0.007	343.6	106.4	999	0.0029	0	1	0	2	-1171.35	10..1	0.007	343.6	106.4	0.0001	0	0.0098	0	1
1553036_at	NM_153839	2	-6229.4	10..2	0.003	1109.5	423.5	999	0.0014	0	1.5	0	2	-6229.4	10..1	0.021	1109.5	423.5	1.7082	0.008	0.0047	8.9	2
1552991_at	NM_153444	2	-3424.52	11..2	0.01	635.6	252.4	999	0.0048	0	3.1	0	2	-3424.52	11..1	0.017	635.6	252.4	0.2613	0.0031	0.012	2	3
1552985_at	NM_173851	2	-2953.28	14..2	0.01	434.1	180.9	999	0.0047	0	2.1	0	2	-2953.28	14..1	0.005	434.1	180.9	999	0.0024	0	1	0
1552950_at	NM_173528	2	-2031.01	9..2	0.005	417.6	152.4	999	0.0025	0	1	0	2	-2031.01	9..1	0.06	417.6	152.4	0.4585	0.0151	0.0329	6.3	5
1552885_a_at	NM_152568	1	-475.395	10..2	0.013	203.9	21.1	999	0.0049	0	1	0	1	-475.395	10..1	0	203.9	21.1	0.0001	0	0	0	0
1552884_at	NM_152568	1	-475.395	10..2	0.013	203.9	21.1	999	0.0049	0	1	0	1	-475.395	10..1	0	203.9	21.1	0.0001	0	0	0	0
1552812_a_at	NM_014554	0.5	-4583.22	12..2	0.004	991.2	373.8	999	0.002	0	2	0	0.5	-4583.22	12..1	0.029	991.2	373.8	0.762	0.0089	0.0116	8.8	4.3
1552773_at	NM_080387	0.5	-1727.42	9..2	0.012	367.3	127.7	999	0.0054	0	2	0	0.5	-1727.42	9..1	0	367.3	127.7	0.0001	0	0	0	0
1552772_at	NM_080387	0.5	-1727.42	9..2	0.012	367.3	127.7	999	0.0054	0	2	0	0.5	-1727.42	9..1	0	367.3	127.7	0.0001	0	0	0	0
1552675_at	NM_145174	1	-2623.87	14..2	0.024	376.7	103.3	999	0.0101	0	3.8	0	1	-2623.87	14..1	0.013	376.7	103.3	0.2387	0.0025	0.0105	0.9	1.1
1552673_at	NM_173560	2	-6980.43	14..2	0.004	1294.5	496.5	999	0.0017	0	2.2	0	2	-6980.43	14..1	0.008	1294.5	496.5	0.5114	0.0022	0.0042	2.8	2.1
1552644_a_at	NM_024947	2	-8451.79	14..2	0.001	1724	748	999	0.0006	0	1	0	2	-8451.79	14..1	0.005	1724	748	0.1353	0.0006	0.0043	1	3.2
1552620_at	NM_173080	2	-578.222	9..2	0.016	129.5	95.5	999	0.009	0	1.2	0	2	-578.222	9..1	0.013	129.5	95.5	0.0001	0	0.0099	0	0.9
1552594_at	NM_139172	2	-1578.2	9..2	0.006	374.9	111.1	999	0.0026	0	1	0	2	-1578.2	9..1	0.013	374.9	111.1	0.0001	0	0.0191	0	2.1
1552588_a_at	NM_173538	2	-2353.4	9..2	0.014	524.9	150.1	999	0.0058	0	3	0	2	-2353.4	9..1	0.005	524.9	150.1	999	0.002	0	1	0
1552587_at	NM_173538	2	-2353.4	9..2	0.014	524.9	150.1	999	0.0058	0	3	0	2	-2353.4	9..1	0.005	524.9	150.1	999	0.002	0	1	0
1552573_s_at	NM_138731	2	-1726.11	14..2	0.006	402	129	999	0.0025	0	1	0	2	-1726.11	14..1	0.011	402	129	0.3204	0.0025	0.0078	1	1
1552572_a_at	NM_138731	2	-1726.11	14..2	0.006	402	129	999	0.0025	0	1	0	2	-1726.11	14..1	0.011	402	129	0.3204	0.0025	0.0078	1	1
1552570_at	NM_144991	1	-3430.53	12..2	0.003	744.7	188.3	999	0.0014	0	1	0	1	-3430.53	12..1	0.003	744.7	188.3	0.0001	0	0.0053	0	1
1552511_a_at	NM_020361	1	-2797.29	14..2	0.004	528.8	188.2	999	0.0019	0	1	0	1	-2797.29	14..1	0.004	528.8	188.2	999	0.0019	0	1	0
1552508_at	NM_080671	1	-1917.77	14..2	0.006	396.4	86.6	999	0.0024	0	0.9	0	1	-1917.77	14..1	0.027	396.4	86.6	0.0621	0.0024	0.0387	1	3.3
1552507_at	NM_080671	1	-1917.77	14..2	0.006	396.4	86.6	999	0.0024	0	0.9	0	1	-1917.77	14..1	0.027	396.4	86.6	0.0621	0.0024	0.0387	1	3.3
1552499_a_at	NM_145238	2	-6107.81	12..2	0.004	1185.7	395.3	999	0.0017	0	2	0	2	-6107.81	12..1	0.006	1185.7	395.3	0.1612	0.0008	0.0053	1	2.1
1552498_at	NM_145238	2	-6107.81	12..2	0.004	1185.7	395.3	999	0.0017	0	2	0	2	-6107.81	12..1	0.006	1185.7	395.3	0.1612	0.0008	0.0053	1	2.1
1552425_a_at	NM_152467	2	-4870.71	14..2	0.002	1169.7	423.3	999	0.0009	0	1	0	2	-4870.71	14..1	0.01	1169.7	423.3	0.0887	0.0009	0.0098	1	4.2
1552424_at	NM_152467	2	-4870.71	14..2	0.002	1169.7	423.3	999	0.0009	0	1	0	2	-4870.71	14..1	0.01	1169.7	423.3	0.0887	0.0009	0.0098	1	4.2
1552359_at	NM_173518	1	-1975.11	12..2	0.01	441.8	143.2	999	0.0045	0	2	0	1	-1975.11	12..1	0	441.8	143.2	0.0001	0	0	0	0
1552327_at	NM_152583	2	-2191.2	9..2	0.009	495.6	212.4	999	0.0041	0	2.1	0	2	-2191.2	9..1	0.004	495.6	212.4	0.0001	0	0.0046	0	1
1552311_a_at	NM_032753	2	-1612.32	11..2	0.006	367.7	94.3	999	0.0027	0	1	0	2	-1612.32	11..1	0.012	367.7	94.3	0.0001	0	0.0204	0	1.9
1552310_at	NM_144597	1	-1547.91	14..2	0.019	227.7	99.3	999	0.0089	0	2	0	1	-1547.91	14..1	0	227.7	99.3	0.0001	0	0	0	0
211963_s_at	NM_005717	2	-1608.49	16..2	0	325.4	115.6	998.748	0	0	0	0	2	-1608.49	16..1	0	325.4	115.6	999	0	0	0	0
1569325_at	NM_005717	2	-1608.49	16..2	0	325.4	115.6	998.748	0	0	0	0	2	-1608.49	16..1	0	325.4	115.6	999	0	0	0	0
1555797_a_at	NM_005717	2	-1608.49	16..2	0	325.4	115.6	998.748	0	0	0	0	2	-1608.49	16..1	0	325.4	115.6	999	0	0	0	0
200025_s_at	NM_000988	0.5	-1316.57	16..2	0	320.8	87.2	998.394	0	0	0	0	0.5	-1316.57	16..1	0	320.8	87.2	999	0	0	0	0
205036_at	NM_007080	0.5	-721.346	16..2	0	176.1	63.9	997.239	0	0	0	0	0.5	-721.346	16..1	0	176.1	63.9	999	0	0	0	0
235791_x_at	NM_001270	2	-14262.1	14..2	0.004	1686.7	527.3	995.718	0.0018	0	3.1	0	#N/A	#N/A	#N/A	#N/A	#N/A	#N/A	#N/A	#N/A	#N/A	#N/A	#N/A
204258_at	NM_001270	2	-14262.1	14..2	0.004	1686.7	527.3	995.718	0.0018	0	3.1	0	#N/A	#N/A	#N/A	#N/A	#N/A	#N/A	#N/A	#N/A	#N/A	#N/A	#N/A
218802_at	NM_017918	2	-2447.82	10..2	0	529.5	214.5	839.525	0	0	0	0	2	-2447.82	10..1	0.012	529.5	214.5	0.8037	0.0038	0.0047	2	1
213006_at	NM_005195	1	-2667.49	16..2	0.006	362	85	838.01	0.0026	0	0.9	0	1	-2667.49	16..1	0.014	362	85	0.1961	0.0026	0.013	0.9	1.1
213003_s_at	NM_005195	1	-2667.49	16..2	0.006	362	85	838.01	0.0026	0	0.9	0	1	-2667.49	16..1	0.014	362	85	0.1961	0.0026	0.013	0.9	1.1
203973_s_at	NM_005195	1	-2667.49	16..2	0.006	362	85	838.01	0.0026	0	0.9	0	1	-2667.49	16..1	0.014	362	85	0.1961	0.0026	0.013	0.9	1.1
219702_at	NM_021796	2	-1859.4	10..2	0	368.3	129.7	807.997	0	0	0	0	2	-1859.4	10..1	0.019	368.3	129.7	0.6537	0.0055	0.0084	2	1.1
244403_at	NM_201253	1	-12161	12..2	0.012	1321.2	541.8	801.173	0.0057	0	7.5	0	#N/A	#N/A	#N/A	#N/A	#N/A	#N/A	#N/A	#N/A	#N/A	#N/A	#N/A
220522_at	NM_201253	1	-12161	12..2	0.012	1321.2	541.8	801.173	0.0057	0	7.5	0	#N/A	#N/A	#N/A	#N/A	#N/A	#N/A	#N/A	#N/A	#N/A	#N/A	#N/A
233763_at	NM_020466	2	-894.814	14..2	0.013	165.9	62.1	798.614	0.0061	0	1	0	2	-894.814	14..1	0.013	165.9	62.1	791.895	0.0061	0	1	0
227797_x_at	NM_020466	2	-894.814	14..2	0.013	165.9	62.1	798.614	0.0061	0	1	0	2	-894.814	14..1	0.013	165.9	62.1	791.895	0.0061	0	1	0
227712_at	NM_020466	2	-894.814	14..2	0.013	165.9	62.1	798.614	0.0061	0	1	0	2	-894.814	14..1	0.013	165.9	62.1	791.895	0.0061	0	1	0
226919_at	NM_020466	2	-894.814	14..2	0.013	165.9	62.1	798.614	0.0061	0	1	0	2	-894.814	14..1	0.013	165.9	62.1	791.895	0.0061	0	1	0
221311_x_at	NM_020466	2	-894.814	14..2	0.013	165.9	62.1	798.614	0.0061	0	1	0	2	-894.814	14..1	0.013	165.9	62.1	791.895	0.0061	0	1	0
240966_at	NM_024577	2	-16901.9	10..2	0.01	1856.5	792.5	765.878	0.0049	0	9.2	0	#N/A	#N/A	#N/A	#N/A	#N/A	#N/A	#N/A	#N/A	#N/A	#N/A	#N/A
233561_at	NM_024577	2	-16901.9	10..2	0.01	1856.5	792.5	765.878	0.0049	0	9.2	0	#N/A	#N/A	#N/A	#N/A	#N/A	#N/A	#N/A	#N/A	#N/A	#N/A	#N/A
219710_at	NM_024577	2	-16901.9	10..2	0.01	1856.5	792.5	765.878	0.0049	0	9.2	0	#N/A	#N/A	#N/A	#N/A	#N/A	#N/A	#N/A	#N/A	#N/A	#N/A	#N/A
224919_at	NM_032476	0.5	-1341.49	14..2	0	206.1	81.9	726.017	0	0	0	0	0.5	-1341.49	14..1	0.01	206.1	81.9	999	0.0049	0	1	0
227361_at	NM_006041	2	-2870.65	14..2	0.004	720.9	104.1	706.103	0.0014	0	1	0	2	-2870.65	14..1	0.004	720.9	104.1	707.24	0.0014	0	1	0
221062_at	NM_006041	2	-2870.65	14..2	0.004	720.9	104.1	706.103	0.0014	0	1	0	2	-2870.65	14..1	0.004	720.9	104.1	707.24	0.0014	0	1	0
1561908_a_at	NM_006041	2	-2870.65	14..2	0.004	720.9	104.1	706.103	0.0014	0	1	0	2	-2870.65	14..1	0.004	720.9	104.1	707.24	0.0014	0	1	0
218988_at	NM_018656	2	-1574.17	16..2	0	250.7	88.3	689.804	0	0	0	0	2	-1574.17	16..1	0.009	250.7	88.3	999	0.0041	0	1	0
208394_x_at	NM_007036	0.5	-1776.02	14..2	0	309.1	95.9	580.693	0	0	0	0	0.5	-1776.02	14..1	0	309.1	95.9	57.6885	0	0	0	0
223536_at	NM_032289	0.5	-10030.4	14..2	0.033	1252.6	385.4	569.228	0.0142	0	17.8	0	#N/A	#N/A	#N/A	#N/A	#N/A	#N/A	#N/A	#N/A	#N/A	#N/A	#N/A
226104_at	NM_030954	2	-2643.15	14..2	0.004	494.6	195.4	556.667	0.002	0	1	0	2	-2643.15	14..1	0.009	494.6	195.4	670.776	0.004	0	2	0
220985_s_at	NM_030954	2	-2643.15	14..2	0.004	494.6	195.4	556.667	0.002	0	1	0	2	-2643.15	14..1	0.009	494.6	195.4	670.776	0.004	0	2	0
1554312_at	NM_030954	2	-2643.15	14..2	0.004	494.6	195.4	556.667	0.002	0	1	0	2	-2643.15	14..1	0.009	494.6	195.4	670.776	0.004	0	2	0
229772_at	NM_153324	1	-647.656	10..2	0	143.9	57.1	532.751	0	0	0	0	1	-647.656	10..1	0	143.9	57.1	532.751	0	0	0	0
225311_at	NM_002225	2	-5329.11	16..2	0.005	886.7	310.3	526.443	0.0022	0	2	0	2	-5329.11	16..1	0.008	886.7	310.3	0.0001	0	0.0102	0	3.2
217251_x_at	NM_002225	2	-5329.11	16..2	0.005	886.7	310.3	526.443	0.0022	0	2	0	2	-5329.11	16..1	0.008	886.7	310.3	0.0001	0	0.0102	0	3.2
216958_s_at	NM_002225	2	-5329.11	16..2	0.005	886.7	310.3	526.443	0.0022	0	2	0	2	-5329.11	16..1	0.008	886.7	310.3	0.0001	0	0.0102	0	3.2
216495_x_at	NM_002225	2	-5329.11	16..2	0.005	886.7	310.3	526.443	0.0022	0	2	0	2	-5329.11	16..1	0.008	886.7	310.3	0.0001	0	0.0102	0	3.2
203682_s_at	NM_002225	2	-5329.11	16..2	0.005	886.7	310.3	526.443	0.0022	0	2	0	2	-5329.11	16..1	0.008	886.7	310.3	0.0001	0	0.0102	0	3.2
203681_at	NM_002225	2	-5329.11	16..2	0.005	886.7	310.3	526.443	0.0022	0	2	0	2	-5329.11	16..1	0.008	886.7	310.3	0.0001	0	0.0102	0	3.2
224892_at	NM_012388	0.5	-1700.09	16..2	0	312.3	107.7	508.596	0	0	0	0	0.5	-1700.09	16..1	0.007	312.3	107.7	0.0001	0	0.009	0	1
224883_at	NM_012388	0.5	-1700.09	16..2	0	312.3	107.7	508.596	0	0	0	0	0.5	-1700.09	16..1	0.007	312.3	107.7	0.0001	0	0.009	0	1
222826_at	NM_012388	0.5	-1700.09	16..2	0	312.3	107.7	508.596	0	0	0	0	0.5	-1700.09	16..1	0.007	312.3	107.7	0.0001	0	0.009	0	1
238375_at	NM_000983	0.5	-1127.53	14..2	0	283.2	88.8	504.21	0	0	0	0	0.5	-1127.53	14..1	0	283.2	88.8	999	0	0	0	0
238370_x_at	NM_000983	0.5	-1127.53	14..2	0	283.2	88.8	504.21	0	0	0	0	0.5	-1127.53	14..1	0	283.2	88.8	999	0	0	0	0
221775_x_at	NM_000983	0.5	-1127.53	14..2	0	283.2	88.8	504.21	0	0	0	0	0.5	-1127.53	14..1	0	283.2	88.8	999	0	0	0	0
221726_at	NM_000983	0.5	-1127.53	14..2	0	283.2	88.8	504.21	0	0	0	0	0.5	-1127.53	14..1	0	283.2	88.8	999	0	0	0	0
220960_x_at	NM_000983	0.5	-1127.53	14..2	0	283.2	88.8	504.21	0	0	0	0	0.5	-1127.53	14..1	0	283.2	88.8	999	0	0	0	0
214042_s_at	NM_000983	0.5	-1127.53	14..2	0	283.2	88.8	504.21	0	0	0	0	0.5	-1127.53	14..1	0	283.2	88.8	999	0	0	0	0
208768_x_at	NM_000983	0.5	-1127.53	14..2	0	283.2	88.8	504.21	0	0	0	0	0.5	-1127.53	14..1	0	283.2	88.8	999	0	0	0	0
210262_at	NM_003296	2	-2492.7	10..2	0.016	540.5	179.5	483.817	0.0069	0	3.7	0	2	-2492.7	10..1	0.015	540.5	179.5	0.7123	0.0045	0.0064	2.5	1.1
244013_at	NM_199342	0.5	-520.364	12..2	0	147	51	468.381	0	0	0	0	0.5	-520.364	12..1	0	147	51	74.4605	0	0	0	0
226723_at	NM_199342	0.5	-520.364	12..2	0	147	51	468.381	0	0	0	0	0.5	-520.364	12..1	0	147	51	74.4605	0	0	0	0
225430_at	NM_176818	0.5	-731.23	12..2	0.016	135.5	44.5	450.398	0.0072	0	1	0	0.5	-731.23	12..1	0.019	135.5	44.5	0.0001	0	0.025	0	1.1
214711_at	NM_176818	0.5	-731.23	12..2	0.016	135.5	44.5	450.398	0.0072	0	1	0	0.5	-731.23	12..1	0.019	135.5	44.5	0.0001	0	0.025	0	1.1
243849_at	NM_183240	0.5	-1918.81	12..2	0.04	333.6	101.4	420.997	0.0173	0	5.8	0	0.5	-1918.81	12..1	0.024	333.6	101.4	0.0001	0	0.0337	0	3.4
227190_at	NM_183240	0.5	-1918.81	12..2	0.04	333.6	101.4	420.997	0.0173	0	5.8	0	0.5	-1918.81	12..1	0.024	333.6	101.4	0.0001	0	0.0337	0	3.4
1554485_s_at	NM_183240	0.5	-1918.81	12..2	0.04	333.6	101.4	420.997	0.0173	0	5.8	0	0.5	-1918.81	12..1	0.024	333.6	101.4	0.0001	0	0.0337	0	3.4
1554483_at	NM_183240	0.5	-1918.81	12..2	0.04	333.6	101.4	420.997	0.0173	0	5.8	0	0.5	-1918.81	12..1	0.024	333.6	101.4	0.0001	0	0.0337	0	3.4
214285_at	NM_004102	0.5	-1441.27	14..2	0	250.3	79.7	418.529	0	0	0	0	0.5	-1441.27	14..1	0.008	250.3	79.7	0.0001	0	0.0116	0	0.9
205738_s_at	NM_004102	0.5	-1441.27	14..2	0	250.3	79.7	418.529	0	0	0	0	0.5	-1441.27	14..1	0.008	250.3	79.7	0.0001	0	0.0116	0	0.9
228805_at	NM_198567	2	-3984.11	12..2	0	842.2	345.8	417.212	0	0	0	0	2	-3984.11	12..1	0.013	842.2	345.8	0.6312	0.0037	0.0058	3.1	2
229377_at	NM_024719	2	-2279.41	12..2	0	417.9	137.1	406.729	0	0	0	0	2	-2279.41	12..1	0.016	417.9	137.1	0.6719	0.0049	0.0073	2	1
206712_at	NM_024719	2	-2279.41	12..2	0	417.9	137.1	406.729	0	0	0	0	2	-2279.41	12..1	0.016	417.9	137.1	0.6719	0.0049	0.0073	2	1
242543_at	NM_198482	2	-1214.32	10..2	0	280.7	97.3	405.247	0	0	0	0	2	-1214.32	10..1	0.024	280.7	97.3	999	0.0108	0	3	0
241723_at	NM_006633	1	-6392.03	14..2	0	905.9	327.1	405.184	0	0	0	0	1	-6392.03	14..1	0.012	905.9	327.1	999	0.0056	0	5.1	0
203474_at	NM_006633	1	-6392.03	14..2	0	905.9	327.1	405.184	0	0	0	0	1	-6392.03	14..1	0.012	905.9	327.1	999	0.0056	0	5.1	0
214585_s_at	NM_022553	0.5	-5053.45	12..2	0.005	1295.1	489.9	377.044	0.0024	0	3.1	0	0.5	-5053.45	12..1	0.003	1295.1	489.9	0.0001	0	0.0042	0	2.1
222386_s_at	NM_016057	0.5	-966.931	10..2	0	374.1	138.9	369.07	0	0	0	0	0.5	-966.931	10..1	0	374.1	138.9	92.9129	0	0	0	0
217726_at	NM_016057	0.5	-966.931	10..2	0	374.1	138.9	369.07	0	0	0	0	0.5	-966.931	10..1	0	374.1	138.9	92.9129	0	0	0	0
212251_at	NM_178812	2	-3010.43	12..2	0.003	826.6	256.4	360.228	0.0012	0	1	0	2	-3010.43	12..1	0.008	826.6	256.4	0.6167	0.0024	0.004	2	1
212250_at	NM_178812	2	-3010.43	12..2	0.003	826.6	256.4	360.228	0.0012	0	1	0	2	-3010.43	12..1	0.008	826.6	256.4	0.6167	0.0024	0.004	2	1
212248_at	NM_178812	2	-3010.43	12..2	0.003	826.6	256.4	360.228	0.0012	0	1	0	2	-3010.43	12..1	0.008	826.6	256.4	0.6167	0.0024	0.004	2	1
218351_at	NM_017845	1	-505.241	10..2	0	122.9	51.1	359.74	0	0	0	0	1	-505.241	10..1	0	122.9	51.1	370.625	0	0	0	0
215117_at	NM_000536	2	-4826.21	11..2	0	1159.4	415.6	333.003	0	0	0	0	2	-4826.21	11..1	0.009	1159.4	415.6	999	0.0043	0	5	0
224479_s_at	NM_032351	2	-3329.06	12..2	0.029	610	242	321.066	0.0135	0	8.2	0	2	-3329.06	12..1	0.014	610	242	0.1022	0.0014	0.0132	0.8	3.2
240637_at	NM_018268	2	-3656.73	14..2	0	674.3	261.7	318.888	0	0	0	0	2	-3656.73	14..1	0.007	674.3	261.7	0.3812	0.0015	0.0039	1	1
222503_s_at	NM_018268	2	-3656.73	14..2	0	674.3	261.7	318.888	0	0	0	0	2	-3656.73	14..1	0.007	674.3	261.7	0.3812	0.0015	0.0039	1	1
218055_s_at	NM_018268	2	-3656.73	14..2	0	674.3	261.7	318.888	0	0	0	0	2	-3656.73	14..1	0.007	674.3	261.7	0.3812	0.0015	0.0039	1	1
237033_at	NM_001042693	2	-530.73	12..2	0	111.8	38.2	306.107	0	0	0	0	2	-530.73	12..1	0.02	111.8	38.2	999	0.0091	0	1	0
1555379_at	NM_001042693	2	-530.73	12..2	0	111.8	38.2	306.107	0	0	0	0	2	-530.73	12..1	0.02	111.8	38.2	999	0.0091	0	1	0
200007_at	NM_003134	2	-978.685	14..2	0	258.5	62.5	303.725	0	0	0	0	2	-978.685	14..1	0.009	258.5	62.5	0.0001	0	0.0153	0	1
219761_at	NM_016511	0.5	-3329.06	12..2	0.004	586.3	208.7	285.706	0.0017	0	1	0	0.5	-3329.06	12..1	0.012	586.3	208.7	0.7101	0.0035	0.0049	2	1
226309_at	NM_031427	1	-896.01	16..2	0	203.7	69.3	268.13	0	0	0	0	1	-896.01	16..1	0.011	203.7	69.3	999	0.005	0	1	0
223959_at	NM_031427	1	-896.01	16..2	0	203.7	69.3	268.13	0	0	0	0	1	-896.01	16..1	0.011	203.7	69.3	999	0.005	0	1	0
223958_s_at	NM_031427	1	-896.01	16..2	0	203.7	69.3	268.13	0	0	0	0	1	-896.01	16..1	0.011	203.7	69.3	999	0.005	0	1	0
213921_at	NM_001048	1	-1078.89	14..2	0	259.7	88.3	268.031	0	0	0	0	1	-1078.89	14..1	0.009	259.7	88.3	999	0.004	0	1	0
201897_s_at	NM_001826	2	-663.591	16..2	0	175.5	55.5	265.773	0	0	0	0	2	-663.591	16..1	0	175.5	55.5	263.876	0	0	0	0
212791_at	NM_152374	1	-2275.03	14..2	0.006	378.8	116.2	260.112	0.0027	0	1	0	1	-2275.03	14..1	0	378.8	116.2	26.6815	0	0	0	0
230817_at	NM_174911	1	-2468.51	16..2	0.017	398.8	87.2	248.005	0.0067	0	2.7	0	1	-2468.51	16..1	0.059	398.8	87.2	0.17	0.0105	0.0616	4.2	5.4
228870_at	NM_174911	1	-2468.51	16..2	0.017	398.8	87.2	248.005	0.0067	0	2.7	0	1	-2468.51	16..1	0.059	398.8	87.2	0.17	0.0105	0.0616	4.2	5.4
225864_at	NM_174911	1	-2468.51	16..2	0.017	398.8	87.2	248.005	0.0067	0	2.7	0	1	-2468.51	16..1	0.059	398.8	87.2	0.17	0.0105	0.0616	4.2	5.4
200091_s_at	NM_001028	2	-1214.11	16..2	0	276.7	89.3	246.374	0	0	0	0	2	-1214.11	16..1	0	276.7	89.3	245.804	0	0	0	0
210575_at	NM_006600	0.5	-1695.06	14..2	0	301.9	91.1	244.182	0	0	0	0	0.5	-1695.06	14..1	0.008	301.9	91.1	0.0001	0	0.0112	0	1
210574_s_at	NM_006600	0.5	-1695.06	14..2	0	301.9	91.1	244.182	0	0	0	0	0.5	-1695.06	14..1	0.008	301.9	91.1	0.0001	0	0.0112	0	1
201173_x_at	NM_006600	0.5	-1695.06	14..2	0	301.9	91.1	244.182	0	0	0	0	0.5	-1695.06	14..1	0.008	301.9	91.1	0.0001	0	0.0112	0	1
222905_s_at	NM_018273	2	-2189.44	10..2	0	594.4	185.6	235.066	0	0	0	0	2	-2189.44	10..1	0.008	594.4	185.6	0.3121	0.0017	0.0054	1	1
219589_s_at	NM_018273	2	-2189.44	10..2	0	594.4	185.6	235.066	0	0	0	0	2	-2189.44	10..1	0.008	594.4	185.6	0.3121	0.0017	0.0054	1	1
232132_at	NM_032510	1	-4562.44	16..2	0.004	674.6	162.4	234.289	0.0015	0	1	0	1	-4562.44	16..1	0.004	674.6	162.4	0.0001	0	0.0061	0	1
227204_at	NM_032510	1	-4562.44	16..2	0.004	674.6	162.4	234.289	0.0015	0	1	0	1	-4562.44	16..1	0.004	674.6	162.4	0.0001	0	0.0061	0	1
224538_s_at	NM_032510	1	-4562.44	16..2	0.004	674.6	162.4	234.289	0.0015	0	1	0	1	-4562.44	16..1	0.004	674.6	162.4	0.0001	0	0.0061	0	1
1564974_at	NM_175857	2	-406.384	10..2	0	124.8	34.2	221.385	0	0	0	0	2	-406.384	10..1	0	124.8	34.2	221.385	0	0	0	0
229062_at	NM_206919	2	-712.465	12..2	0	141.5	65.5	215.685	0	0	0	0	2	-712.465	12..1	0.015	141.5	65.5	999	0.0072	0	1	0
228308_at	NM_016594	0.5	-1449.36	10..2	0	395	166	211.625	0	0	0	0	0.5	-1449.36	10..1	0	395	166	211.625	0	0	0	0
219118_at	NM_016594	0.5	-1449.36	10..2	0	395	166	211.625	0	0	0	0	0.5	-1449.36	10..1	0	395	166	211.625	0	0	0	0
219117_s_at	NM_016594	0.5	-1449.36	10..2	0	395	166	211.625	0	0	0	0	0.5	-1449.36	10..1	0	395	166	211.625	0	0	0	0
222495_at	NM_020141	2	-428.604	10..2	0	154.2	67.8	204.61	0	0	0	0	2	-428.604	10..1	0	154.2	67.8	204.629	0	0	0	0
1570337_at	NM_001004311	2	-1097.07	11..2	0	228.2	80.8	201.987	0	0	0	0	2	-1097.07	11..1	0	228.2	80.8	201.987	0	0	0	0
201185_at	NM_002775	0.5	-4533.38	16..2	0.006	777.7	269.3	201.62	0.0026	0	2	0	0.5	-4533.38	16..1	0.003	777.7	269.3	0.0001	0	0.0038	0	1
207062_at	NM_000415	1	-1041.09	12..2	0	180.4	74.6	200.753	0	0	0	0	1	-1041.09	12..1	0.012	180.4	74.6	999	0.0058	0	1	0
218447_at	NM_020188	0.5	-366.793	12..2	0	101	43	200.126	0	0	0	0	0.5	-366.793	12..1	0	101	43	200.903	0	0	0	0
220831_at	NM_016591	1	-4487.45	12..2	0	909.1	341.9	198.33	0	0	0	0	1	-4487.45	12..1	0.002	909.1	341.9	999	0.0011	0	1	0
213187_x_at	NM_000146	2	-1421.43	10..2	0	404	121	193.721	0	0	0	0	2	-1421.43	10..1	0.006	404	121	999	0.0025	0	1	0
212788_x_at	NM_000146	2	-1421.43	10..2	0	404	121	193.721	0	0	0	0	2	-1421.43	10..1	0.006	404	121	999	0.0025	0	1	0
208138_at	NM_000805	1	-1161.14	12..2	0	191.2	90.8	190.72	0	0	0	0	1	-1161.14	12..1	0	191.2	90.8	174.254	0	0	0	0
1554246_at	NM_182517	1	-1024.53	10..2	0	200.3	87.7	187.61	0	0	0	0	1	-1024.53	10..1	0	200.3	87.7	187.61	0	0	0	0
216911_s_at	NM_015094	2	-7610.29	16..2	0.004	1172.6	306.4	177.735	0.0016	0	1.9	0	2	-7610.29	16..1	0.013	1172.6	306.4	0.0001	0	0.0215	0	6.6
212966_at	NM_015094	2	-7610.29	16..2	0.004	1172.6	306.4	177.735	0.0016	0	1.9	0	2	-7610.29	16..1	0.013	1172.6	306.4	0.0001	0	0.0215	0	6.6
212965_at	NM_015094	2	-7610.29	16..2	0.004	1172.6	306.4	177.735	0.0016	0	1.9	0	2	-7610.29	16..1	0.013	1172.6	306.4	0.0001	0	0.0215	0	6.6
212964_at	NM_015094	2	-7610.29	16..2	0.004	1172.6	306.4	177.735	0.0016	0	1.9	0	2	-7610.29	16..1	0.013	1172.6	306.4	0.0001	0	0.0215	0	6.6
238858_at	NM_052864	2	-1662.74	10..2	0.011	394.6	139.4	170.592	0.005	0	2	0	2	-1662.74	10..1	0.006	394.6	139.4	0.0001	0	0.0076	0	1.1
226117_at	NM_052864	2	-1662.74	10..2	0.011	394.6	139.4	170.592	0.005	0	2	0	2	-1662.74	10..1	0.006	394.6	139.4	0.0001	0	0.0076	0	1.1
240166_x_at	NM_144964	2	-1808.08	12..2	0	355.6	127.4	169.539	0	0	0	0	2	-1808.08	12..1	0	355.6	127.4	16.1826	0	0	0	0
235303_at	NM_144964	2	-1808.08	12..2	0	355.6	127.4	169.539	0	0	0	0	2	-1808.08	12..1	0	355.6	127.4	16.1826	0	0	0	0
243614_s_at	NM_021232	2	-4213.69	11..2	0.008	858.7	302.3	164.823	0.0037	0	3.2	0	2	-4213.69	11..1	0.018	858.7	302.3	0.052	0.001	0.02	0.9	6.1
216696_s_at	NM_021232	2	-4213.69	11..2	0.008	858.7	302.3	164.823	0.0037	0	3.2	0	2	-4213.69	11..1	0.018	858.7	302.3	0.052	0.001	0.02	0.9	6.1
217785_s_at	NM_006555	0.5	-2012.4	16..2	0	352	128	153.501	0	0	0	0	0.5	-2012.4	16..1	0.006	352	128	0.0001	0	0.0077	0	1
217784_at	NM_006555	0.5	-2012.4	16..2	0	352	128	153.501	0	0	0	0	0.5	-2012.4	16..1	0.006	352	128	0.0001	0	0.0077	0	1
207862_at	NM_006760	2	-1075.17	12..2	0	217.7	85.3	153.298	0	0	0	0	2	-1075.17	12..1	0.01	217.7	85.3	999	0.0048	0	1	0
226061_s_at	NM_006703	2	-1409.94	16..2	0	269.9	108.1	148.414	0	0	0	0	2	-1409.94	16..1	0	269.9	108.1	151.74	0	0	0	0
221579_s_at	NM_006703	2	-1409.94	16..2	0	269.9	108.1	148.414	0	0	0	0	2	-1409.94	16..1	0	269.9	108.1	151.74	0	0	0	0
1569990_at	NM_006703	2	-1409.94	16..2	0	269.9	108.1	148.414	0	0	0	0	2	-1409.94	16..1	0	269.9	108.1	151.74	0	0	0	0
223813_at	NM_012409	2	-1455.54	10..2	0	375.8	74.2	148.329	0	0	0	0	2	-1455.54	10..1	0.035	375.8	74.2	0.2762	0.0081	0.0294	3	2.2
222106_at	NM_012409	2	-1455.54	10..2	0	375.8	74.2	148.329	0	0	0	0	2	-1455.54	10..1	0.035	375.8	74.2	0.2762	0.0081	0.0294	3	2.2
217232_x_at	NM_000518	0.5	-2001.84	14..2	0	333.8	101.2	148.267	0	0	0	0	0.5	-2001.84	14..1	0	333.8	101.2	23.2324	0	0	0	0
211696_x_at	NM_000518	0.5	-2001.84	14..2	0	333.8	101.2	148.267	0	0	0	0	0.5	-2001.84	14..1	0	333.8	101.2	23.2324	0	0	0	0
209116_x_at	NM_000518	0.5	-2001.84	14..2	0	333.8	101.2	148.267	0	0	0	0	0.5	-2001.84	14..1	0	333.8	101.2	23.2324	0	0	0	0
1562981_at	NM_000518	0.5	-2001.84	14..2	0	333.8	101.2	148.267	0	0	0	0	0.5	-2001.84	14..1	0	333.8	101.2	23.2324	0	0	0	0
224328_s_at	NM_032563	2	-565.779	10..2	0	117.4	53.6	143.644	0	0	0	0	2	-565.779	10..1	0.018	117.4	53.6	999	0.0087	0	1	0
226813_at	NM_032324	2	-2221.6	12..2	0	399.2	167.8	141.209	0	0	0	0	2	-2221.6	12..1	0	399.2	167.8	162.167	0	0	0	0
223272_s_at	NM_032324	2	-2221.6	12..2	0	399.2	167.8	141.209	0	0	0	0	2	-2221.6	12..1	0	399.2	167.8	162.167	0	0	0	0
230303_at	NM_144642	2	-1329.63	16..2	0	221.9	69.1	136.163	0	0	0	0	2	-1329.63	16..1	0	221.9	69.1	134.983	0	0	0	0
227647_at	NM_005472	1	-1059.38	14..2	0	213.2	65.8	133.616	0	0	0	0	1	-1059.38	14..1	0	213.2	65.8	135.88	0	0	0	0
222923_s_at	NM_005472	1	-1059.38	14..2	0	213.2	65.8	133.616	0	0	0	0	1	-1059.38	14..1	0	213.2	65.8	135.88	0	0	0	0
222922_at	NM_005472	1	-1059.38	14..2	0	213.2	65.8	133.616	0	0	0	0	1	-1059.38	14..1	0	213.2	65.8	135.88	0	0	0	0
228239_at	NM_058182	2	-447.372	9..2	0	123.5	38.5	129.235	0	0	0	0	2	-447.372	9..1	0.017	123.5	38.5	0.0001	0	0.0238	0	0.9
1554432_x_at	NM_058182	2	-447.372	9..2	0	123.5	38.5	129.235	0	0	0	0	2	-447.372	9..1	0.017	123.5	38.5	0.0001	0	0.0238	0	0.9
1554430_at	NM_058182	2	-447.372	9..2	0	123.5	38.5	129.235	0	0	0	0	2	-447.372	9..1	0.017	123.5	38.5	0.0001	0	0.0238	0	0.9
214658_at	NM_181836	2	-1251.91	16..2	0	287.2	93.8	122.951	0	0	0	0	2	-1251.91	16..1	0	287.2	93.8	123.629	0	0	0	0
209404_s_at	NM_181836	2	-1251.91	16..2	0	287.2	93.8	122.951	0	0	0	0	2	-1251.91	16..1	0	287.2	93.8	123.629	0	0	0	0
234697_x_at	NM_138807	2	-1305.29	12..2	0	276.8	89.2	122.277	0	0	0	0	2	-1305.29	12..1	0.008	276.8	89.2	0.0001	0	0.0108	0	1
231958_at	NM_138807	2	-1305.29	12..2	0	276.8	89.2	122.277	0	0	0	0	2	-1305.29	12..1	0.008	276.8	89.2	0.0001	0	0.0108	0	1
226815_at	NM_138807	2	-1305.29	12..2	0	276.8	89.2	122.277	0	0	0	0	2	-1305.29	12..1	0.008	276.8	89.2	0.0001	0	0.0108	0	1
209492_x_at	NM_007100	2	-553.09	10..2	0	127.4	43.6	121.669	0	0	0	0	2	-553.09	10..1	0.017	127.4	43.6	0.0001	0	0.0217	0	0.9
207335_x_at	NM_007100	2	-553.09	10..2	0	127.4	43.6	121.669	0	0	0	0	2	-553.09	10..1	0.017	127.4	43.6	0.0001	0	0.0217	0	0.9
222986_s_at	NM_016479	1	-1623.9	11..2	0	311.3	123.7	118.445	0	0	0	0	1	-1623.9	11..1	0	311.3	123.7	118.445	0	0	0	0
221211_s_at	NM_020152	2	-923.576	10..2	0	259.7	97.3	116.884	0	0	0	0	2	-923.576	10..1	0.009	259.7	97.3	999	0.0039	0	1	0
220317_at	NM_004744	2	-2534.15	14..2	0	469.3	127.7	115.168	0	0	0	0	2	-2534.15	14..1	0.01	469.3	127.7	0.0001	0	0.0154	0	2
238077_at	NM_153331	0.5	-2330.31	16..2	0	499.2	190.8	115.01	0	0	0	0	0.5	-2330.31	16..1	0.009	499.2	190.8	999	0.0042	0	2.1	0
238001_at	NM_153331	0.5	-2330.31	16..2	0	499.2	190.8	115.01	0	0	0	0	0.5	-2330.31	16..1	0.009	499.2	190.8	999	0.0042	0	2.1	0
201518_at	NM_006807	1	-1672.7	16..2	0	410.5	126.5	110.217	0	0	0	0	1	-1672.7	16..1	0	410.5	126.5	109.784	0	0	0	0
226850_at	NM_182760	0.5	-4860.34	14..2	0.009	766.6	292.4	109.327	0.004	0	3	0	0.5	-4860.34	14..1	0.021	766.6	292.4	0.0629	0.0013	0.0213	1	6.2
221187_s_at	NM_025129	0.5	-2304.38	12..2	0	332.3	147.7	104.218	0	0	0	0	0.5	-2304.38	12..1	0.006	332.3	147.7	0.0001	0	0.0064	0	0.9
213608_s_at	NM_001013694	1	-1940.05	14..2	0	295.4	103.6	102.254	0	0	0	0	1	-1940.05	14..1	0	295.4	103.6	101.908	0	0	0	0
214041_x_at	NM_000998	0.5	-858.036	16..2	0	210	63	97.915	0	0	0	0	0.5	-858.036	16..1	0	210	63	96.4733	0	0	0	0
213459_at	NM_000998	0.5	-858.036	16..2	0	210	63	97.915	0	0	0	0	0.5	-858.036	16..1	0	210	63	96.4733	0	0	0	0
201429_s_at	NM_000998	0.5	-858.036	16..2	0	210	63	97.915	0	0	0	0	0.5	-858.036	16..1	0	210	63	96.4733	0	0	0	0
215323_at	NM_001009909	2	-2590.88	13..2	0	523.2	166.8	97.4955	0	0	0	0	2	-2590.88	13..1	0	523.2	166.8	180.232	0	0	0	0
203915_at	NM_002416	1	-1169.08	9..2	0	259.8	97.2	91.832	0	0	0	0	1	-1169.08	9..1	0	259.8	97.2	91.832	0	0	0	0
203361_s_at	NM_012333	1	-1155.54	16..2	0	183.8	68.2	91.7086	0	0	0	0	1	-1155.54	16..1	0	183.8	68.2	91.6506	0	0	0	0
203360_s_at	NM_012333	1	-1155.54	16..2	0	183.8	68.2	91.7086	0	0	0	0	1	-1155.54	16..1	0	183.8	68.2	91.6506	0	0	0	0
203359_s_at	NM_012333	1	-1155.54	16..2	0	183.8	68.2	91.7086	0	0	0	0	1	-1155.54	16..1	0	183.8	68.2	91.6506	0	0	0	0
214549_x_at	NM_005987	2	-810.423	12..2	0	145	68	91.4851	0	0	0	0	2	-810.423	12..1	0	145	68	999	0	0	0	0
213796_at	NM_005987	2	-810.423	12..2	0	145	68	91.4851	0	0	0	0	2	-810.423	12..1	0	145	68	999	0	0	0	0
206366_x_at	NM_002995	1	-1114.59	9..2	0	232.3	88.7	91.2273	0	0	0	0	1	-1114.59	9..1	0.038	232.3	88.7	0.1304	0.0044	0.0338	1	3
206365_at	NM_002995	1	-1114.59	9..2	0	232.3	88.7	91.2273	0	0	0	0	1	-1114.59	9..1	0.038	232.3	88.7	0.1304	0.0044	0.0338	1	3
236430_at	NM_144676	2	-3082.63	14..2	0	501.3	185.7	87.2236	0	0	0	0	2	-3082.63	14..1	0.018	501.3	185.7	0.3598	0.0041	0.0113	2	2.1
228087_at	NM_138771	1	-900.061	14..2	0	172	65	84.4972	0	0	0	0	1	-900.061	14..1	0	172	65	94.9576	0	0	0	0
228061_at	NM_138771	1	-900.061	14..2	0	172	65	84.4972	0	0	0	0	1	-900.061	14..1	0	172	65	94.9576	0	0	0	0
225595_at	NM_001039618	1	-1541.01	12..2	0	479.5	126.5	84.3608	0	0	0	0	1	-1541.01	12..1	0.005	479.5	126.5	999	0.0022	0	1	0
225594_at	NM_001039618	1	-1541.01	12..2	0	479.5	126.5	84.3608	0	0	0	0	1	-1541.01	12..1	0.005	479.5	126.5	999	0.0022	0	1	0
213584_s_at	NM_001039618	1	-1541.01	12..2	0	479.5	126.5	84.3608	0	0	0	0	1	-1541.01	12..1	0.005	479.5	126.5	999	0.0022	0	1	0
202979_s_at	NM_001039618	1	-1541.01	12..2	0	479.5	126.5	84.3608	0	0	0	0	1	-1541.01	12..1	0.005	479.5	126.5	999	0.0022	0	1	0
202978_s_at	NM_001039618	1	-1541.01	12..2	0	479.5	126.5	84.3608	0	0	0	0	1	-1541.01	12..1	0.005	479.5	126.5	999	0.0022	0	1	0
202977_s_at	NM_001039618	1	-1541.01	12..2	0	479.5	126.5	84.3608	0	0	0	0	1	-1541.01	12..1	0.005	479.5	126.5	999	0.0022	0	1	0
228082_at	NM_024769	2	-2932.85	12..2	0	665.7	258.3	84.1641	0	0	0	0	2	-2932.85	12..1	0	665.7	258.3	94.4802	0	0	0	0
220813_at	NM_020377	2	-3239.19	10..2	0	652.6	265.4	83.0552	0	0	0	0	2	-3239.19	10..1	0.031	652.6	265.4	3.5606	0.013	0.0036	8.5	1
226557_at	NM_138376	2	-3132.51	12..2	0	691.1	256.9	82.6158	0	0	0	0	2	-3132.51	12..1	0.006	691.1	256.9	0.3877	0.0015	0.0039	1	1
203968_s_at	NM_001254	1	-5489.11	12..2	0	1085.7	438.3	82.5281	0	0	0	0	1	-5489.11	12..1	0.004	1085.7	438.3	999	0.0019	0	2	0
203967_at	NM_001254	1	-5489.11	12..2	0	1085.7	438.3	82.5281	0	0	0	0	1	-5489.11	12..1	0.004	1085.7	438.3	999	0.0019	0	2	0
210532_s_at	NM_004894	1	-501.605	9..2	0	127	41	82.4134	0	0	0	0	1	-501.605	9..1	0	127	41	82.4134	0	0	0	0
202279_at	NM_004894	1	-501.605	9..2	0	127	41	82.4134	0	0	0	0	1	-501.605	9..1	0	127	41	82.4134	0	0	0	0
229825_at	NM_004073	2	-4738.22	14..2	0.003	871.9	271.1	81.3418	0.0012	0	1	0	2	-4738.22	14..1	0.008	871.9	271.1	0.1573	0.0012	0.0074	1	2
215462_at	NM_004073	2	-4738.22	14..2	0.003	871.9	271.1	81.3418	0.0012	0	1	0	2	-4738.22	14..1	0.008	871.9	271.1	0.1573	0.0012	0.0074	1	2
204958_at	NM_004073	2	-4738.22	14..2	0.003	871.9	271.1	81.3418	0.0012	0	1	0	2	-4738.22	14..1	0.008	871.9	271.1	0.1573	0.0012	0.0074	1	2
223703_at	NM_032024	2	-1583.27	14..2	0	277.7	88.3	80.2025	0	0	0	0	2	-1583.27	14..1	0.024	277.7	88.3	0.1672	0.0036	0.0218	1	1.9
221374_at	NM_003868	0.5	-1151.01	16..2	0	264.1	80.9	79.1601	0	0	0	0	0.5	-1151.01	16..1	0.008	264.1	80.9	0.0001	0	0.012	0	1
226011_at	NM_144716	1	-1778.62	14..2	0	362.4	114.6	77.9965	0	0	0	0	1	-1778.62	14..1	0.012	362.4	114.6	0.0001	0	0.0169	0	1.9
228477_at	NM_018011	2	-1711.71	16..2	0	384.8	101.2	76.5663	0	0	0	0	2	-1711.71	16..1	0.011	384.8	101.2	0.0001	0	0.0181	0	1.8
227448_at	NM_018011	2	-1711.71	16..2	0	384.8	101.2	76.5663	0	0	0	0	2	-1711.71	16..1	0.011	384.8	101.2	0.0001	0	0.0181	0	1.8
222508_s_at	NM_018011	2	-1711.71	16..2	0	384.8	101.2	76.5663	0	0	0	0	2	-1711.71	16..1	0.011	384.8	101.2	0.0001	0	0.0181	0	1.8
218067_s_at	NM_018011	2	-1711.71	16..2	0	384.8	101.2	76.5663	0	0	0	0	2	-1711.71	16..1	0.011	384.8	101.2	0.0001	0	0.0181	0	1.8
241672_at	NM_203451	2	-1128.63	14..2	0	227.7	93.3	76.5414	0	0	0	0	2	-1128.63	14..1	0.01	227.7	93.3	999	0.0045	0	1	0
212969_x_at	NM_153265	0.5	-3634.13	12..2	0	837.9	272.1	76.096	0	0	0	0	0.5	-3634.13	12..1	0	837.9	272.1	76.096	0	0	0	0
203443_at	NM_153265	0.5	-3634.13	12..2	0	837.9	272.1	76.096	0	0	0	0	0.5	-3634.13	12..1	0	837.9	272.1	76.096	0	0	0	0
203442_x_at	NM_153265	0.5	-3634.13	12..2	0	837.9	272.1	76.096	0	0	0	0	0.5	-3634.13	12..1	0	837.9	272.1	76.096	0	0	0	0
207157_s_at	NM_005274	0.5	-633.341	14..2	0	139.2	58.8	72.9087	0	0	0	0	0.5	-633.341	14..1	0	139.2	58.8	72.98	0	0	0	0
219105_x_at	NM_014321	0.5	-1330.33	12..2	0	258.3	98.7	71.756	0	0	0	0	0.5	-1330.33	12..1	0.008	258.3	98.7	999	0.0039	0	1	0
204867_at	NM_005258	1	-827.539	14..2	0	170.2	54.8	71.1231	0	0	0	0	1	-827.539	14..1	0.013	170.2	54.8	0.0001	0	0.0184	0	1
208376_at	NM_005508	2	-3783.75	12..2	0	797.9	258.1	68.9855	0	0	0	0	2	-3783.75	12..1	0.003	797.9	258.1	0.0001	0	0.0037	0	1
210324_at	NM_000606	0.5	-1206.98	10..2	0.041	221.7	81.3	67.8517	0.0188	0.0003	4.2	0	0.5	-1206.98	10..1	0.008	221.7	81.3	0.0001	0	0.0105	0	0.9
218853_s_at	NM_019556	1	-2165.88	16..2	0	446.3	165.7	66.2169	0	0	0	0	1	-2165.88	16..1	0	446.3	165.7	66.2169	0	0	0	0
1557455_s_at	NM_019556	1	-2165.88	16..2	0	446.3	165.7	66.2169	0	0	0	0	1	-2165.88	16..1	0	446.3	165.7	66.2169	0	0	0	0
206310_at	NM_021114	1	-866.848	9..2	0	163.5	61.5	66.0028	0	0	0	0	1	-866.848	9..1	0	163.5	61.5	66.0028	0	0	0	0
226674_at	NM_198149	1	-978.647	11..2	0	226.3	97.7	65.5804	0	0	0	0	1	-978.647	11..1	0.009	226.3	97.7	0.0001	0	0.01	0	1
203454_s_at	NM_004045	2	-676.882	12..2	0	149.7	48.3	64.7367	0	0	0	0	2	-676.882	12..1	0	149.7	48.3	64.7367	0	0	0	0
203583_at	NM_014044	1	-2521.12	16..2	0	461.5	198.5	64.1662	0	0	0	0	1	-2521.12	16..1	0.005	461.5	198.5	0.0001	0	0.0051	0	1
221954_at	NM_016470	2	-3218.47	14..2	0.004	605.6	252.4	63.348	0.0016	0	1	0	2	-3218.47	14..1	0.007	605.6	252.4	0.0001	0	0.0083	0	2.1
209020_at	NM_016470	2	-3218.47	14..2	0.004	605.6	252.4	63.348	0.0016	0	1	0	2	-3218.47	14..1	0.007	605.6	252.4	0.0001	0	0.0083	0	2.1
217979_at	NM_014399	2	-1469.13	14..2	0	297.2	128.8	62.9516	0	0	0	0	2	-1469.13	14..1	0	297.2	128.8	62.7415	0	0	0	0
220683_at	NM_015725	1	-2790.97	10..2	0.02	673.2	244.8	62.8062	0.0089	0.0001	6	0	1	-2790.97	10..1	0.017	673.2	244.8	0.5056	0.0045	0.0088	3	2.2
217773_s_at	NM_002489	1	-915.471	14..2	0	180.9	62.1	62.7328	0	0	0	0	1	-915.471	14..1	0	180.9	62.1	63.0691	0	0	0	0
209133_s_at	NM_017828	2	-1728.64	14..2	0	365.3	102.7	62.6703	0	0	0	0	2	-1728.64	14..1	0	365.3	102.7	62.6703	0	0	0	0
209132_s_at	NM_017828	2	-1728.64	14..2	0	365.3	102.7	62.6703	0	0	0	0	2	-1728.64	14..1	0	365.3	102.7	62.6703	0	0	0	0
206441_s_at	NM_017828	2	-1728.64	14..2	0	365.3	102.7	62.6703	0	0	0	0	2	-1728.64	14..1	0	365.3	102.7	62.6703	0	0	0	0
236800_at	NM_145314	2	-814.013	12..2	0	184	62	62.6004	0	0	0	0	2	-814.013	12..1	0.012	184	62	999	0.0054	0	1	0
235099_at	NM_178868	0.5	-1713.18	14..2	0	396.7	107.3	59.9741	0	0	0	0	0.5	-1713.18	14..1	0.006	396.7	107.3	999	0.0026	0	1	0
216985_s_at	NM_004177	0.5	-2873.08	15..2	0	562.3	175.7	59.2864	0	0	0	0	0.5	-2873.08	15..1	0.016	562.3	175.7	0.0001	0	0.0227	0	4
209238_at	NM_004177	0.5	-2873.08	15..2	0	562.3	175.7	59.2864	0	0	0	0	0.5	-2873.08	15..1	0.016	562.3	175.7	0.0001	0	0.0227	0	4
224888_at	NM_033505	1	-4897.03	16..2	0	797	316	58.49	0	0	0	0	1	-4897.03	16..1	0.008	797	316	0.0001	0	0.0095	0	3
1570371_a_at	NM_033505	1	-4897.03	16..2	0	797	316	58.49	0	0	0	0	1	-4897.03	16..1	0.008	797	316	0.0001	0	0.0095	0	3
1555274_a_at	NM_033505	1	-4897.03	16..2	0	797	316	58.49	0	0	0	0	1	-4897.03	16..1	0.008	797	316	0.0001	0	0.0095	0	3
1568638_a_at	NM_194294	0.5	-1033.77	12..2	0	171	66	58.4389	0	0	0	0	0.5	-1033.77	12..1	0	171	66	58.5718	0	0	0	0
228089_x_at	NM_199337	2	-1974.45	10..2	0	471.5	179.5	54.3094	0	0	0	0	2	-1974.45	10..1	0	471.5	179.5	54.3094	0	0	0	0
243357_at	NM_173808	1	-2097.68	16..2	0	352.6	127.4	53.145	0	0	0	0	1	-2097.68	16..1	0.019	352.6	127.4	0.0001	0	0.0236	0	3
239548_at	NM_173808	1	-2097.68	16..2	0	352.6	127.4	53.145	0	0	0	0	1	-2097.68	16..1	0.019	352.6	127.4	0.0001	0	0.0236	0	3
229461_x_at	NM_173808	1	-2097.68	16..2	0	352.6	127.4	53.145	0	0	0	0	1	-2097.68	16..1	0.019	352.6	127.4	0.0001	0	0.0236	0	3
1553194_at	NM_173808	1	-2097.68	16..2	0	352.6	127.4	53.145	0	0	0	0	1	-2097.68	16..1	0.019	352.6	127.4	0.0001	0	0.0236	0	3
201999_s_at	NM_006519	1	-1068.02	16..2	0	226	71	52.6526	0	0	0	0	1	-1068.02	16..1	0	226	71	52.6322	0	0	0	0
235832_at	NM_177400	0.5	-1430.19	16..2	0.023	188.6	54.4	51.5446	0.0098	0.0002	1.8	0	0.5	-1430.19	16..1	0.013	188.6	54.4	0.0001	0	0.0189	0	1
225930_at	NM_020345	0.5	-2161.82	14..2	0	400.9	157.1	51.3954	0	0	0	0	0.5	-2161.82	14..1	0.005	400.9	157.1	0.0001	0	0.0063	0	1
209432_s_at	NM_006368	2	-3287.43	12..2	0.037	540.1	209.9	51.2832	0.0172	0.0003	9.3	0.1	2	-3287.43	12..1	0	540.1	209.9	1.8503	0	0	0	0
211712_s_at	NM_003568	0.5	-3814.17	12..2	0	713.2	285.8	50.8119	0	0	0	0	0.5	-3814.17	12..1	0.009	713.2	285.8	0.8064	0.0028	0.0035	2	1
210085_s_at	NM_003568	0.5	-3814.17	12..2	0	713.2	285.8	50.8119	0	0	0	0	0.5	-3814.17	12..1	0.009	713.2	285.8	0.8064	0.0028	0.0035	2	1
223892_s_at	NM_016056	1	-2089.95	12..2	0	404.7	174.3	50.6597	0	0	0	0	1	-2089.95	12..1	0.011	404.7	174.3	999	0.0051	0	2.1	0
222845_x_at	NM_016056	1	-2089.95	12..2	0	404.7	174.3	50.6597	0	0	0	0	1	-2089.95	12..1	0.011	404.7	174.3	999	0.0051	0	2.1	0
219206_x_at	NM_016056	1	-2089.95	12..2	0	404.7	174.3	50.6597	0	0	0	0	1	-2089.95	12..1	0.011	404.7	174.3	999	0.0051	0	2.1	0
200652_at	NM_003145	1	-1739.2	16..2	0	308.5	129.5	48.7149	0	0	0	0	1	-1739.2	16..1	0	308.5	129.5	49.7686	0	0	0	0
230087_at	NM_178013	0.5	-797.744	12..2	0	168.2	56.8	48.0477	0	0	0	0	0.5	-797.744	12..1	0	168.2	56.8	57.6087	0	0	0	0
204478_s_at	NM_002871	0.5	-1243.6	14..2	0	270.5	83.5	47.9775	0	0	0	0	0.5	-1243.6	14..1	0	270.5	83.5	42.3767	0	0	0	0
204477_at	NM_002871	0.5	-1243.6	14..2	0	270.5	83.5	47.9775	0	0	0	0	0.5	-1243.6	14..1	0	270.5	83.5	42.3767	0	0	0	0
242146_at	NM_003090	1	-1969.43	16..2	0	421.9	136.1	46.8929	0	0	0	0	1	-1969.43	16..1	0	421.9	136.1	103.578	0	0	0	0
216977_x_at	NM_003090	1	-1969.43	16..2	0	421.9	136.1	46.8929	0	0	0	0	1	-1969.43	16..1	0	421.9	136.1	103.578	0	0	0	0
215722_s_at	NM_003090	1	-1969.43	16..2	0	421.9	136.1	46.8929	0	0	0	0	1	-1969.43	16..1	0	421.9	136.1	103.578	0	0	0	0
206055_s_at	NM_003090	1	-1969.43	16..2	0	421.9	136.1	46.8929	0	0	0	0	1	-1969.43	16..1	0	421.9	136.1	103.578	0	0	0	0
214592_s_at	NM_006049	1	-1181.45	14..2	0	203.3	69.7	46.8828	0	0	0	0	1	-1181.45	14..1	0	203.3	69.7	48.4663	0	0	0	0
213203_at	NM_006049	1	-1181.45	14..2	0	203.3	69.7	46.8828	0	0	0	0	1	-1181.45	14..1	0	203.3	69.7	48.4663	0	0	0	0
1554093_a_at	NM_006049	1	-1181.45	14..2	0	203.3	69.7	46.8828	0	0	0	0	1	-1181.45	14..1	0	203.3	69.7	48.4663	0	0	0	0
1554876_a_at	NM_130772	1	-1053.33	14..2	0	175.8	64.2	45.7002	0	0	0	0	1	-1053.33	14..1	0.013	175.8	64.2	999	0.0059	0	1	0
219463_at	NM_012261	0.5	-2744.49	14..2	0.004	518.5	207.5	45.1004	0.0019	0	1	0	0.5	-2744.49	14..1	0.008	518.5	207.5	0.3947	0.002	0.005	1	1
203001_s_at	NM_007029	1	-1457.76	16..2	0	356.5	117.5	44.922	0	0	0	0	1	-1457.76	16..1	0	356.5	117.5	44.7902	0	0	0	0
203000_at	NM_007029	1	-1457.76	16..2	0	356.5	117.5	44.922	0	0	0	0	1	-1457.76	16..1	0	356.5	117.5	44.7902	0	0	0	0
1568377_x_at	NM_001037500	2	-528.7	9..2	0	130.8	55.2	44.8216	0	0	0	0	2	-528.7	9..1	0.016	130.8	55.2	999	0.0078	0	1	0
1568375_at	NM_001037500	2	-528.7	9..2	0	130.8	55.2	44.8216	0	0	0	0	2	-528.7	9..1	0.016	130.8	55.2	999	0.0078	0	1	0
201922_at	NM_014886	2	-2572.37	16..2	0	577.3	199.7	44.2269	0	0	0	0	2	-2572.37	16..1	0	577.3	199.7	44.2275	0	0	0	0
218931_at	NM_022449	2	-1868.36	9..2	0	492.6	128.4	43.8499	0	0	0	0	2	-1868.36	9..1	0.034	492.6	128.4	0.1935	0.0062	0.0318	3	4.1
215850_s_at	NM_005000	1	-1208.19	12..2	0	236.4	75.6	43.705	0	0	0	0	1	-1208.19	12..1	0	236.4	75.6	43.7362	0	0	0	0
201304_at	NM_005000	1	-1208.19	12..2	0	236.4	75.6	43.705	0	0	0	0	1	-1208.19	12..1	0	236.4	75.6	43.7362	0	0	0	0
226781_at	NM_197964	1	-1048.94	12..2	0	210	87	42.7708	0	0	0	0	1	-1048.94	12..1	0	210	87	232.7	0	0	0	0
226780_s_at	NM_197964	1	-1048.94	12..2	0	210	87	42.7708	0	0	0	0	1	-1048.94	12..1	0	210	87	232.7	0	0	0	0
236359_at	NM_174934	1	-347.88	10..2	0	102.3	26.7	41.4981	0	0	0	0	1	-347.88	10..1	0	102.3	26.7	41.8753	0	0	0	0
237038_at	NM_004887	0.5	-616.627	10..2	0	269.8	42.2	39.1174	0	0	0	0	0.5	-616.627	10..1	0	269.8	42.2	39.1174	0	0	0	0
222484_s_at	NM_004887	0.5	-616.627	10..2	0	269.8	42.2	39.1174	0	0	0	0	0.5	-616.627	10..1	0	269.8	42.2	39.1174	0	0	0	0
218002_s_at	NM_004887	0.5	-616.627	10..2	0	269.8	42.2	39.1174	0	0	0	0	0.5	-616.627	10..1	0	269.8	42.2	39.1174	0	0	0	0
208873_s_at	NM_005669	2	-1664.54	16..2	0	307.9	82.1	38.9539	0	0	0	0	2	-1664.54	16..1	0.008	307.9	82.1	0.0001	0	0.0125	0	1
208872_s_at	NM_005669	2	-1664.54	16..2	0	307.9	82.1	38.9539	0	0	0	0	2	-1664.54	16..1	0.008	307.9	82.1	0.0001	0	0.0125	0	1
220437_at	NM_018687	0.5	-1097.09	9..2	0	256.8	97.2	38.5111	0	0	0	0	0.5	-1097.09	9..1	0.017	256.8	97.2	0.3767	0.004	0.0106	1	1
235271_s_at	NM_032347	2	-1831.93	12..2	0	338.4	141.6	38.1165	0	0	0	0	2	-1831.93	12..1	0.006	338.4	141.6	0.0001	0	0.0069	0	1
235270_at	NM_032347	2	-1831.93	12..2	0	338.4	141.6	38.1165	0	0	0	0	2	-1831.93	12..1	0.006	338.4	141.6	0.0001	0	0.0069	0	1
229133_s_at	NM_032347	2	-1831.93	12..2	0	338.4	141.6	38.1165	0	0	0	0	2	-1831.93	12..1	0.006	338.4	141.6	0.0001	0	0.0069	0	1
228927_at	NM_032347	2	-1831.93	12..2	0	338.4	141.6	38.1165	0	0	0	0	2	-1831.93	12..1	0.006	338.4	141.6	0.0001	0	0.0069	0	1
1567065_at	NM_012364	0.5	-2611.14	9..2	0	674.9	240.1	37.8012	0	0	0	0	0.5	-2611.14	9..1	0.01	674.9	240.1	0.658	0.0029	0.0044	2	1.1
1567064_at	NM_012364	0.5	-2611.14	9..2	0	674.9	240.1	37.8012	0	0	0	0	0.5	-2611.14	9..1	0.01	674.9	240.1	0.658	0.0029	0.0044	2	1.1
224129_s_at	NM_032574	1	-836.288	14..2	0	216.9	80.1	37.4245	0	0	0	0	1	-836.288	14..1	0	216.9	80.1	37.4245	0	0	0	0
206163_at	NM_005584	2	-3147.38	16..2	0	851.2	225.8	35.7691	0	0	0	0	2	-3147.38	16..1	0	851.2	225.8	35.7204	0	0	0	0
213506_at	NM_005242	1	-5039.08	16..2	0	725.1	261.9	35.7333	0	0	0	0	1	-5039.08	16..1	0.003	725.1	261.9	999	0.0014	0	1	0
206429_at	NM_005242	1	-5039.08	16..2	0	725.1	261.9	35.7333	0	0	0	0	1	-5039.08	16..1	0.003	725.1	261.9	999	0.0014	0	1	0
230213_at	NM_024038	2	-802.165	12..2	0	242.5	69.5	34.9183	0	0	0	0	2	-802.165	12..1	0	242.5	69.5	35.0206	0	0	0	0
223003_at	NM_024038	2	-802.165	12..2	0	242.5	69.5	34.9183	0	0	0	0	2	-802.165	12..1	0	242.5	69.5	35.0206	0	0	0	0
243812_at	NM_006860	2	-2111.57	14..2	0	368.3	135.7	34.2227	0	0	0	0	2	-2111.57	14..1	0	368.3	135.7	31.5272	0	0	0	0
213784_at	NM_006860	2	-2111.57	14..2	0	368.3	135.7	34.2227	0	0	0	0	2	-2111.57	14..1	0	368.3	135.7	31.5272	0	0	0	0
205037_at	NM_006860	2	-2111.57	14..2	0	368.3	135.7	34.2227	0	0	0	0	2	-2111.57	14..1	0	368.3	135.7	31.5272	0	0	0	0
234102_at	NM_023940	1	-2122.48	14..2	0	454.1	145.9	34.1196	0	0	0	0	1	-2122.48	14..1	0.01	454.1	145.9	0.0001	0	0.0136	0	2
219142_at	NM_023940	1	-2122.48	14..2	0	454.1	145.9	34.1196	0	0	0	0	1	-2122.48	14..1	0.01	454.1	145.9	0.0001	0	0.0136	0	2
222525_s_at	NM_018246	0.5	-1399.47	16..2	0	326	91	33.7727	0	0	0	0	0.5	-1399.47	16..1	0	326	91	33.7975	0	0	0	0
218125_s_at	NM_018246	0.5	-1399.47	16..2	0	326	91	33.7727	0	0	0	0	0.5	-1399.47	16..1	0	326	91	33.7975	0	0	0	0
227760_at	NM_001007563	0.5	-1190.09	12..2	0	207.6	74.4	33.4866	0	0	0	0	0.5	-1190.09	12..1	0	207.6	74.4	181.343	0	0	0	0
223402_at	NM_017823	2	-503.425	11..2	0	128.2	54.8	32.899	0	0	0	0	2	-503.425	11..1	0	128.2	54.8	32.899	0	0	0	0
225616_at	NM_207344	1	-2064.48	12..2	0	440.9	171.1	32.5483	0	0	0	0	1	-2064.48	12..1	0	440.9	171.1	32.5483	0	0	0	0
204484_at	NM_002646	0.5	-3719.59	14..2	0	719.3	219.7	31.8626	0	0	0	0	0.5	-3719.59	14..1	0.003	719.3	219.7	999	0.0014	0	1	0
204655_at	NM_002985	0.5	-748.179	12..2	0	137.9	42.1	31.0052	0	0	0	0	0.5	-748.179	12..1	0	137.9	42.1	27.6409	0	0	0	0
1555759_a_at	NM_002985	0.5	-748.179	12..2	0	137.9	42.1	31.0052	0	0	0	0	0.5	-748.179	12..1	0	137.9	42.1	27.6409	0	0	0	0
1405_i_at	NM_002985	0.5	-748.179	12..2	0	137.9	42.1	31.0052	0	0	0	0	0.5	-748.179	12..1	0	137.9	42.1	27.6409	0	0	0	0
244122_at	NM_004528	2	-1909.62	16..2	0	303.3	113.7	30.6062	0	0	0	0	2	-1909.62	16..1	0.007	303.3	113.7	0.0001	0	0.0089	0	1
201403_s_at	NM_004528	2	-1909.62	16..2	0	303.3	113.7	30.6062	0	0	0	0	2	-1909.62	16..1	0.007	303.3	113.7	0.0001	0	0.0089	0	1
243630_at	NM_004545	2	-463.982	9..2	0	123.2	47.8	30.2367	0	0	0	0	2	-463.982	9..1	0	123.2	47.8	30.2367	0	0	0	0
206790_s_at	NM_004545	2	-463.982	9..2	0	123.2	47.8	30.2367	0	0	0	0	2	-463.982	9..1	0	123.2	47.8	30.2367	0	0	0	0
225334_at	NM_144591	1	-1111.18	16..2	0	227.7	69.3	30.1195	0	0	0	0	1	-1111.18	16..1	0	227.7	69.3	30.1865	0	0	0	0
229671_s_at	NM_018944	0.5	-1364.31	10..2	0	300.4	110.6	29.8492	0	0	0	0	0.5	-1364.31	10..1	0	300.4	110.6	29.8492	0	0	0	0
228597_at	NM_018944	0.5	-1364.31	10..2	0	300.4	110.6	29.8492	0	0	0	0	0.5	-1364.31	10..1	0	300.4	110.6	29.8492	0	0	0	0
219004_s_at	NM_018944	0.5	-1364.31	10..2	0	300.4	110.6	29.8492	0	0	0	0	0.5	-1364.31	10..1	0	300.4	110.6	29.8492	0	0	0	0
242091_at	NM_001004300	2	-660.628	10..2	0	134.5	54.5	29.6266	0	0	0	0	2	-660.628	10..1	0	134.5	54.5	9.4839	0	0	0	0
238510_at	NM_001004300	2	-660.628	10..2	0	134.5	54.5	29.6266	0	0	0	0	2	-660.628	10..1	0	134.5	54.5	9.4839	0	0	0	0
229208_at	NM_018097	1	-1419.66	12..2	0	299.4	108.6	29.586	0	0	0	0	1	-1419.66	12..1	0	299.4	108.6	21.9835	0	0	0	0
229181_s_at	NM_018097	1	-1419.66	12..2	0	299.4	108.6	29.586	0	0	0	0	1	-1419.66	12..1	0	299.4	108.6	21.9835	0	0	0	0
228744_at	NM_018097	1	-1419.66	12..2	0	299.4	108.6	29.586	0	0	0	0	1	-1419.66	12..1	0	299.4	108.6	21.9835	0	0	0	0
220071_x_at	NM_018097	1	-1419.66	12..2	0	299.4	108.6	29.586	0	0	0	0	1	-1419.66	12..1	0	299.4	108.6	21.9835	0	0	0	0
201051_at	NM_006305	1	-2596.83	16..2	0	504.4	161.6	29.368	0	0	0	0	1	-2596.83	16..1	0	504.4	161.6	29.1064	0	0	0	0
201038_s_at	NM_006305	1	-2596.83	16..2	0	504.4	161.6	29.368	0	0	0	0	1	-2596.83	16..1	0	504.4	161.6	29.1064	0	0	0	0
218770_s_at	NM_018056	0.5	-3401.9	16..2	0	616.6	166.4	29.1219	0	0	0	0	0.5	-3401.9	16..1	0.004	616.6	166.4	0.0001	0	0.0063	0	1
205666_at	NM_002021	2	-5734.33	12..2	0.006	1123.1	448.9	27.5821	0.0027	0.0001	3	0	2	-5734.33	12..1	0.012	1123.1	448.9	0.0766	0.0009	0.0116	1	5.2
230050_at	NM_144653	2	-6970.44	16..2	0.005	1370.8	327.2	27.206	0.002	0.0001	2.8	0	2	-6970.44	16..1	0.016	1370.8	327.2	0.0275	0.0007	0.0245	0.9	8
212993_at	NM_144653	2	-6970.44	16..2	0.005	1370.8	327.2	27.206	0.002	0.0001	2.8	0	2	-6970.44	16..1	0.016	1370.8	327.2	0.0275	0.0007	0.0245	0.9	8
221348_at	NM_024409	1	-1079.51	12..2	0	284.1	69.9	27.1333	0	0	0	0	1	-1079.51	12..1	0.009	284.1	69.9	999	0.0036	0	1	0
229163_at	NM_018584	1	-537.272	11..2	0	196.9	37.1	26.2434	0	0	0	0	1	-537.272	11..1	0	196.9	37.1	20.0019	0	0	0	0
228302_x_at	NM_018584	1	-537.272	11..2	0	196.9	37.1	26.2434	0	0	0	0	1	-537.272	11..1	0	196.9	37.1	20.0019	0	0	0	0
218309_at	NM_018584	1	-537.272	11..2	0	196.9	37.1	26.2434	0	0	0	0	1	-537.272	11..1	0	196.9	37.1	20.0019	0	0	0	0
209595_at	NM_004128	1	-1149.55	16..2	0	218.3	78.7	25.9225	0	0	0	0	1	-1149.55	16..1	0	218.3	78.7	26.475	0	0	0	0
225277_at	NM_152264	1	-2676.07	16..2	0.005	425.7	141.3	25.8363	0.0023	0.0001	1	0	1	-2676.07	16..1	0.017	425.7	141.3	0.0001	0	0.0221	0	3.1
1552295_a_at	NM_152264	1	-2676.07	16..2	0.005	425.7	141.3	25.8363	0.0023	0.0001	1	0	1	-2676.07	16..1	0.017	425.7	141.3	0.0001	0	0.0221	0	3.1
227153_at	NM_032549	1	-518.635	14..2	0	131.7	36.3	25.7661	0	0	0	0	1	-518.635	14..1	0	131.7	36.3	1.0047	0	0	0	0
1555571_at	NM_032549	1	-518.635	14..2	0	131.7	36.3	25.7661	0	0	0	0	1	-518.635	14..1	0	131.7	36.3	1.0047	0	0	0	0
229693_at	NM_001004313	2	-896.949	12..2	0	149.7	69.3	24.9773	0	0	0	0	2	-896.949	12..1	0	149.7	69.3	25.3679	0	0	0	0
224767_at	NM_000997	0.5	-893.877	16..2	0	209.2	78.8	24.9346	0	0	0	0	0.5	-893.877	16..1	0	209.2	78.8	24.9351	0	0	0	0
224766_at	NM_000997	0.5	-893.877	16..2	0	209.2	78.8	24.9346	0	0	0	0	0.5	-893.877	16..1	0	209.2	78.8	24.9351	0	0	0	0
224763_at	NM_000997	0.5	-893.877	16..2	0	209.2	78.8	24.9346	0	0	0	0	0.5	-893.877	16..1	0	209.2	78.8	24.9351	0	0	0	0
200092_s_at	NM_000997	0.5	-893.877	16..2	0	209.2	78.8	24.9346	0	0	0	0	0.5	-893.877	16..1	0	209.2	78.8	24.9351	0	0	0	0
212790_x_at	NM_012423	0.5	-2299.86	16..2	0	459.9	131.1	22.8455	0	0	0	0	0.5	-2299.86	16..1	0	459.9	131.1	22.8455	0	0	0	0
211942_x_at	NM_012423	0.5	-2299.86	16..2	0	459.9	131.1	22.8455	0	0	0	0	0.5	-2299.86	16..1	0	459.9	131.1	22.8455	0	0	0	0
210646_x_at	NM_012423	0.5	-2299.86	16..2	0	459.9	131.1	22.8455	0	0	0	0	0.5	-2299.86	16..1	0	459.9	131.1	22.8455	0	0	0	0
200716_x_at	NM_012423	0.5	-2299.86	16..2	0	459.9	131.1	22.8455	0	0	0	0	0.5	-2299.86	16..1	0	459.9	131.1	22.8455	0	0	0	0
200715_x_at	NM_012423	0.5	-2299.86	16..2	0	459.9	131.1	22.8455	0	0	0	0	0.5	-2299.86	16..1	0	459.9	131.1	22.8455	0	0	0	0
219119_at	NM_016200	0.5	-547.981	16..2	0	120.6	47.4	22.5025	0	0	0	0	0.5	-547.981	16..1	0	120.6	47.4	22.4052	0	0	0	0
223059_s_at	NM_031453	1	-1672.5	16..2	0	318.1	104.9	21.4914	0	0	0	0	1	-1672.5	16..1	0.007	318.1	104.9	0.0001	0	0.0093	0	1
223058_at	NM_031453	1	-1672.5	16..2	0	318.1	104.9	21.4914	0	0	0	0	1	-1672.5	16..1	0.007	318.1	104.9	0.0001	0	0.0093	0	1
216332_at	NM_002702	0.5	-3065.28	14..2	0	650.8	240.2	21.3926	0	0	0	0	0.5	-3065.28	14..1	0.007	650.8	240.2	0.3749	0.0016	0.0042	1	1
216330_s_at	NM_002702	0.5	-3065.28	14..2	0	650.8	240.2	21.3926	0	0	0	0	0.5	-3065.28	14..1	0.007	650.8	240.2	0.3749	0.0016	0.0042	1	1
205878_at	NM_002702	0.5	-3065.28	14..2	0	650.8	240.2	21.3926	0	0	0	0	0.5	-3065.28	14..1	0.007	650.8	240.2	0.3749	0.0016	0.0042	1	1
223675_s_at	NM_017599	0.5	-4004.2	14..2	0	757	302	21.1526	0	0	0	0	0.5	-4004.2	14..1	0.003	757	302	999	0.0013	0	1	0
223090_x_at	NM_017599	0.5	-4004.2	14..2	0	757	302	21.1526	0	0	0	0	0.5	-4004.2	14..1	0.003	757	302	999	0.0013	0	1	0
223089_at	NM_017599	0.5	-4004.2	14..2	0	757	302	21.1526	0	0	0	0	0.5	-4004.2	14..1	0.003	757	302	999	0.0013	0	1	0
207263_x_at	NM_017599	0.5	-4004.2	14..2	0	757	302	21.1526	0	0	0	0	0.5	-4004.2	14..1	0.003	757	302	999	0.0013	0	1	0
207369_at	NM_001727	0.5	-4690.94	14..2	0	819.8	320.2	21.1377	0	0	0	0	0.5	-4690.94	14..1	0	819.8	320.2	28.2564	0	0	0	0
1552818_a_at	NM_001727	0.5	-4690.94	14..2	0	819.8	320.2	21.1377	0	0	0	0	0.5	-4690.94	14..1	0	819.8	320.2	28.2564	0	0	0	0
205757_at	NM_001249	0.5	-2952.46	14..2	0	591.6	236.4	20.1468	0	0	0	0	0.5	-2952.46	14..1	0	591.6	236.4	20.1468	0	0	0	0
1554094_at	NM_001249	0.5	-2952.46	14..2	0	591.6	236.4	20.1468	0	0	0	0	0.5	-2952.46	14..1	0	591.6	236.4	20.1468	0	0	0	0
242356_at	NM_145206	1	-857.067	16..2	0	222.2	71.8	20.0737	0	0	0	0	1	-857.067	16..1	0	222.2	71.8	19.8135	0	0	0	0
236849_at	NM_145206	1	-857.067	16..2	0	222.2	71.8	20.0737	0	0	0	0	1	-857.067	16..1	0	222.2	71.8	19.8135	0	0	0	0
235923_at	NM_145206	1	-857.067	16..2	0	222.2	71.8	20.0737	0	0	0	0	1	-857.067	16..1	0	222.2	71.8	19.8135	0	0	0	0
235034_at	NM_145206	1	-857.067	16..2	0	222.2	71.8	20.0737	0	0	0	0	1	-857.067	16..1	0	222.2	71.8	19.8135	0	0	0	0
1552536_at	NM_145206	1	-857.067	16..2	0	222.2	71.8	20.0737	0	0	0	0	1	-857.067	16..1	0	222.2	71.8	19.8135	0	0	0	0
213456_at	NM_015464	1	-2043.39	16..2	0	401.7	114.3	20.073	0	0	0	0	1	-2043.39	16..1	0.006	401.7	114.3	0.0001	0	0.0088	0	1
210453_x_at	NM_006476	0.5	-1263.22	14..2	0	227	82	19.8009	0	0	0	0	0.5	-1263.22	14..1	0	227	82	19.8013	0	0	0	0
208746_x_at	NM_006476	0.5	-1263.22	14..2	0	227	82	19.8009	0	0	0	0	0.5	-1263.22	14..1	0	227	82	19.8013	0	0	0	0
208745_at	NM_006476	0.5	-1263.22	14..2	0	227	82	19.8009	0	0	0	0	0.5	-1263.22	14..1	0	227	82	19.8013	0	0	0	0
207573_x_at	NM_006476	0.5	-1263.22	14..2	0	227	82	19.8009	0	0	0	0	0.5	-1263.22	14..1	0	227	82	19.8013	0	0	0	0
231991_at	NM_080625	1	-2912.88	14..2	0	589.8	154.2	19.4896	0	0	0	0	1	-2912.88	14..1	0.008	589.8	154.2	0.2818	0.0018	0.0063	1	1
1570070_at	NM_080625	1	-2912.88	14..2	0	589.8	154.2	19.4896	0	0	0	0	1	-2912.88	14..1	0.008	589.8	154.2	0.2818	0.0018	0.0063	1	1
228922_at	NM_138356	0.5	-1544.04	14..2	0	251.4	96.6	19.4147	0	0	0	0	0.5	-1544.04	14..1	0.026	251.4	96.6	0.0001	0	0.0306	0	3
242940_x_at	NM_005222	0.5	-1289.3	16..2	0	306	108	18.7136	0	0	0	0	0.5	-1289.3	16..1	0	306	108	18.7693	0	0	0	0
239309_at	NM_005222	0.5	-1289.3	16..2	0	306	108	18.7136	0	0	0	0	0.5	-1289.3	16..1	0	306	108	18.7693	0	0	0	0
221289_at	NM_005222	0.5	-1289.3	16..2	0	306	108	18.7136	0	0	0	0	0.5	-1289.3	16..1	0	306	108	18.7693	0	0	0	0
221135_s_at	NM_014065	1	-7504.59	12..2	0	1355.5	549.5	18.6646	0	0	0	0	1	-7504.59	12..1	0.006	1355.5	549.5	0.1371	0.0007	0.0055	1	3
219756_s_at	NM_024921	1	-1371.6	12..2	0	286.6	109.4	18.576	0	0	0	0	1	-1371.6	12..1	0.015	286.6	109.4	999	0.0071	0	2	0
1555383_a_at	NM_024921	1	-1371.6	12..2	0	286.6	109.4	18.576	0	0	0	0	1	-1371.6	12..1	0.015	286.6	109.4	999	0.0071	0	2	0
1555382_at	NM_024921	1	-1371.6	12..2	0	286.6	109.4	18.576	0	0	0	0	1	-1371.6	12..1	0.015	286.6	109.4	999	0.0071	0	2	0
231759_at	NM_005421	2	-1467.02	16..2	0	206.2	75.8	17.9428	0	0	0	0	2	-1467.02	16..1	0	206.2	75.8	17.987	0	0	0	0
1553593_a_at	NM_005421	2	-1467.02	16..2	0	206.2	75.8	17.9428	0	0	0	0	2	-1467.02	16..1	0	206.2	75.8	17.987	0	0	0	0
231549_at	NM_152290	0.5	-1874.38	10..2	0	382.2	133.8	17.8167	0	0	0	0	0.5	-1874.38	10..1	0	382.2	133.8	17.8167	0	0	0	0
209358_at	NM_005643	0.5	-2196.18	14..2	0	395.7	150.3	17.7007	0	0	0	0	0.5	-2196.18	14..1	0.011	395.7	150.3	999	0.0051	0	2	0
1558136_s_at	NM_005643	0.5	-2196.18	14..2	0	395.7	150.3	17.7007	0	0	0	0	0.5	-2196.18	14..1	0.011	395.7	150.3	999	0.0051	0	2	0
1558135_at	NM_005643	0.5	-2196.18	14..2	0	395.7	150.3	17.7007	0	0	0	0	0.5	-2196.18	14..1	0.011	395.7	150.3	999	0.0051	0	2	0
213615_at	NM_005768	0.5	-4663.36	12..2	0	1089.1	353.9	17.6322	0	0	0	0	0.5	-4663.36	12..1	0.006	1089.1	353.9	0.1672	0.0009	0.0056	1	2
202793_at	NM_005768	0.5	-4663.36	12..2	0	1089.1	353.9	17.6322	0	0	0	0	0.5	-4663.36	12..1	0.006	1089.1	353.9	0.1672	0.0009	0.0056	1	2
218112_at	NM_023936	0.5	-2784.14	14..2	0	483.2	113.8	17.3256	0	0	0	0	0.5	-2784.14	14..1	0.017	483.2	113.8	0.0001	0	0.0289	0	3.3
205598_at	NM_005879	0.5	-4163.83	10..2	0	1012.1	376.9	16.1251	0	0	0	0	0.5	-4163.83	10..1	0.015	1012.1	376.9	0.5129	0.0041	0.0079	4.1	3
228940_at	NM_004547	1	-1682.13	12..2	0	243.6	89.4	15.9101	0	0	0	0	1	-1682.13	12..1	0	243.6	89.4	113.007	0	0	0	0
211469_s_at	NM_006564	1	-3108.81	10..2	0	728.2	243.8	15.8948	0	0	0	0	1	-3108.81	10..1	0.003	728.2	243.8	999	0.0014	0	1	0
206974_at	NM_006564	1	-3108.81	10..2	0	728.2	243.8	15.8948	0	0	0	0	1	-3108.81	10..1	0.003	728.2	243.8	999	0.0014	0	1	0
234635_at	NM_033060	0.5	-1022.38	11..2	0	251.6	54.4	15.626	0	0	0	0	0.5	-1022.38	11..1	0.008	251.6	54.4	0.0001	0	0.0153	0	0.8
232780_s_at	NM_015911	0.5	-2458.7	10..2	0	651.8	185.2	15.4719	0	0	0	0	0.5	-2458.7	10..1	0.007	651.8	185.2	0.2933	0.0016	0.0054	1	1
226243_at	NM_001013663	0.5	-1174.76	12..2	0	254.5	96.5	15.2001	0	0	0	0	0.5	-1174.76	12..1	0.008	254.5	96.5	0.0001	0	0.0101	0	1
223576_at	NM_016487	0.5	-2782.9	14..2	0	453.9	161.1	14.8292	0	0	0	0	0.5	-2782.9	14..1	0.01	453.9	161.1	0.0001	0	0.0121	0	1.9
231243_s_at	NM_030762	1	-2753.17	14..2	0	459.8	146.2	14.6566	0	0	0	0	1	-2753.17	14..1	0	459.8	146.2	10.086	0	0	0	0
231242_at	NM_030762	1	-2753.17	14..2	0	459.8	146.2	14.6566	0	0	0	0	1	-2753.17	14..1	0	459.8	146.2	10.086	0	0	0	0
223185_s_at	NM_030762	1	-2753.17	14..2	0	459.8	146.2	14.6566	0	0	0	0	1	-2753.17	14..1	0	459.8	146.2	10.086	0	0	0	0
221530_s_at	NM_030762	1	-2753.17	14..2	0	459.8	146.2	14.6566	0	0	0	0	1	-2753.17	14..1	0	459.8	146.2	10.086	0	0	0	0
228283_at	NM_182523	1	-723.499	12..2	0	190	59	14.1814	0	0	0	0	1	-723.499	12..1	0.012	190	59	999	0.005	0	1	0
230976_at	NM_152572	2	-4860.8	10..2	0.002	1094	334	13.6024	0.0008	0.0001	0.9	0	2	-4860.8	10..1	0.026	1094	334	0.1058	0.0029	0.0274	3.2	9.2
1557666_s_at	NM_152572	2	-4860.8	10..2	0.002	1094	334	13.6024	0.0008	0.0001	0.9	0	2	-4860.8	10..1	0.026	1094	334	0.1058	0.0029	0.0274	3.2	9.2
237785_at	NM_130387	0.5	-2872.24	12..2	0	599.8	246.2	13.3715	0	0	0	0	0.5	-2872.24	12..1	0	599.8	246.2	13.2739	0	0	0	0
1553453_at	NM_130387	0.5	-2872.24	12..2	0	599.8	246.2	13.3715	0	0	0	0	0.5	-2872.24	12..1	0	599.8	246.2	13.2739	0	0	0	0
225928_at	NM_006370	0.5	-2584.36	14..2	0	483.4	179.6	13.3168	0	0	0	0	0.5	-2584.36	14..1	0	483.4	179.6	13.6738	0	0	0	0
225926_at	NM_006370	0.5	-2584.36	14..2	0	483.4	179.6	13.3168	0	0	0	0	0.5	-2584.36	14..1	0	483.4	179.6	13.6738	0	0	0	0
209452_s_at	NM_006370	0.5	-2584.36	14..2	0	483.4	179.6	13.3168	0	0	0	0	0.5	-2584.36	14..1	0	483.4	179.6	13.6738	0	0	0	0
238765_at	NM_004888	1	-1302.7	16..2	0	244.6	61.4	13.3098	0	0	0	0	1	-1302.7	16..1	0.01	244.6	61.4	0.0001	0	0.0161	0	1
208737_at	NM_004888	1	-1302.7	16..2	0	244.6	61.4	13.3098	0	0	0	0	1	-1302.7	16..1	0.01	244.6	61.4	0.0001	0	0.0161	0	1
244111_at	NM_152349	0.5	-1604.87	14..2	0	326.7	108.3	13.2878	0	0	0	0	0.5	-1604.87	14..1	0.014	326.7	108.3	0.3456	0.0031	0.0089	1	1
243998_at	NM_152349	0.5	-1604.87	14..2	0	326.7	108.3	13.2878	0	0	0	0	0.5	-1604.87	14..1	0.014	326.7	108.3	0.3456	0.0031	0.0089	1	1
232682_at	NM_018000	0.5	-2064.29	12..2	0	445	158	13.1451	0	0	0	0	0.5	-2064.29	12..1	0.01	445	158	999	0.0046	0	2	0
219648_at	NM_018000	0.5	-2064.29	12..2	0	445	158	13.1451	0	0	0	0	0.5	-2064.29	12..1	0.01	445	158	999	0.0046	0	2	0
223613_at	NM_006830	2	-532.401	12..2	0	121.9	34.1	12.8657	0	0	0	0	2	-532.401	12..1	0	121.9	34.1	12.8863	0	0	0	0
202090_s_at	NM_006830	2	-532.401	12..2	0	121.9	34.1	12.8657	0	0	0	0	2	-532.401	12..1	0	121.9	34.1	12.8863	0	0	0	0
232418_at	NM_020347	0.5	-3811.43	16..2	0	582.3	203.7	12.8625	0	0	0	0	0.5	-3811.43	16..1	0.004	582.3	203.7	999	0.0017	0	1	0
222632_s_at	NM_020347	0.5	-3811.43	16..2	0	582.3	203.7	12.8625	0	0	0	0	0.5	-3811.43	16..1	0.004	582.3	203.7	999	0.0017	0	1	0
218437_s_at	NM_020347	0.5	-3811.43	16..2	0	582.3	203.7	12.8625	0	0	0	0	0.5	-3811.43	16..1	0.004	582.3	203.7	999	0.0017	0	1	0
224656_s_at	NM_145808	0.5	-814.105	14..2	0	249.4	101.6	11.7819	0	0	0	0	0.5	-814.105	14..1	0	249.4	101.6	11.4519	0	0	0	0
240834_at	NM_138348	1	-1944.76	12..2	0	430.7	169.3	11.6676	0	0	0	0	1	-1944.76	12..1	0.005	430.7	169.3	0.0001	0	0.0058	0	1
229268_at	NM_138348	1	-1944.76	12..2	0	430.7	169.3	11.6676	0	0	0	0	1	-1944.76	12..1	0.005	430.7	169.3	0.0001	0	0.0058	0	1
228382_at	NM_138348	1	-1944.76	12..2	0	430.7	169.3	11.6676	0	0	0	0	1	-1944.76	12..1	0.005	430.7	169.3	0.0001	0	0.0058	0	1
204137_at	NM_003272	1	-3132.33	14..2	0	642.7	230.3	11.6294	0	0	0	0	1	-3132.33	14..1	0	642.7	230.3	12.5668	0	0	0	0
238737_at	NM_153035	2	-2393.28	14..2	0	442	164	11.4106	0	0	0	0	2	-2393.28	14..1	0.01	442	164	0.3836	0.0023	0.006	1	1
1562470_at	NM_153035	2	-2393.28	14..2	0	442	164	11.4106	0	0	0	0	2	-2393.28	14..1	0.01	442	164	0.3836	0.0023	0.006	1	1
227602_at	NM_004637	2	-1891.49	16..2	0	473.5	147.5	10.9774	0	0	0	0	2	-1891.49	16..1	0.005	473.5	147.5	0.0001	0	0.0068	0	1
223760_s_at	NM_004637	2	-1891.49	16..2	0	473.5	147.5	10.9774	0	0	0	0	2	-1891.49	16..1	0.005	473.5	147.5	0.0001	0	0.0068	0	1
217268_at	NM_004637	2	-1891.49	16..2	0	473.5	147.5	10.9774	0	0	0	0	2	-1891.49	16..1	0.005	473.5	147.5	0.0001	0	0.0068	0	1
217267_s_at	NM_004637	2	-1891.49	16..2	0	473.5	147.5	10.9774	0	0	0	0	2	-1891.49	16..1	0.005	473.5	147.5	0.0001	0	0.0068	0	1
211961_s_at	NM_004637	2	-1891.49	16..2	0	473.5	147.5	10.9774	0	0	0	0	2	-1891.49	16..1	0.005	473.5	147.5	0.0001	0	0.0068	0	1
211960_s_at	NM_004637	2	-1891.49	16..2	0	473.5	147.5	10.9774	0	0	0	0	2	-1891.49	16..1	0.005	473.5	147.5	0.0001	0	0.0068	0	1
223106_at	NM_016462	1	-1166.06	12..2	0	213.8	98.2	10.9418	0	0	0	0	1	-1166.06	12..1	0	213.8	98.2	10.9405	0	0	0	0
203870_at	NM_022832	0.5	-2018.5	16..2	0	463.9	151.1	10.9325	0	0	0	0	0.5	-2018.5	16..1	0.01	463.9	151.1	0.0001	0	0.0132	0	2
203869_at	NM_022832	0.5	-2018.5	16..2	0	463.9	151.1	10.9325	0	0	0	0	0.5	-2018.5	16..1	0.01	463.9	151.1	0.0001	0	0.0132	0	2
223038_s_at	NM_021238	0.5	-1106.38	16..2	0	229.8	82.2	10.8427	0	0	0	0	0.5	-1106.38	16..1	0	229.8	82.2	10.1192	0	0	0	0
220147_s_at	NM_021238	0.5	-1106.38	16..2	0	229.8	82.2	10.8427	0	0	0	0	0.5	-1106.38	16..1	0	229.8	82.2	10.1192	0	0	0	0
208828_at	NM_017443	0.5	-1604.52	16..2	0	323	97	10.8069	0	0	0	0	0.5	-1604.52	16..1	0.007	323	97	999	0.0031	0	1	0
218045_x_at	NM_002824	1	-724.73	12..2	0	213.1	41.9	10.5507	0	0	0	0	1	-724.73	12..1	0	213.1	41.9	143.791	0	0	0	0
218044_x_at	NM_002824	1	-724.73	12..2	0	213.1	41.9	10.5507	0	0	0	0	1	-724.73	12..1	0	213.1	41.9	143.791	0	0	0	0
[truncated: 17,998 more rows]
