# Supplementary material for: Development and evaluation of new mask protocols for gene expression profiling in humans and chimpanzees
Source: BMC Bioinformatics. 2009 Mar 5;10:77. doi: 10.1186/1471-2105-10-77 (PMC2660304; doi:10.1186/1471-2105-10-77)
Supplement: Additional file 7 — Master mask file. This is the master mask file that can be applied for cross-species gene expression analyses according to the instructions provided in Additional File 6. [file 1471-2105-10-77-S7.txt]

Archive with 1 entries (1 files):
- 1471-2105-10-77-S7.txt.out
